# Supplementary material for: Mycolactone induces cell death by SETD1B-dependent degradation of glutathione
Source: PLoS Negl Trop Dis. 2020 Oct 2;14(10):e0008709. doi: 10.1371/journal.pntd.0008709 (PMC7556509; doi:10.1371/journal.pntd.0008709)
Supplement: S1 Table — (XLSX) [file pntd.0008709.s001.xlsx]

## Sheet: Table 1. Read Counts SETD1B
Supplementary Table 1. Genes identified by NGS analysis of the mycolactone resistant clone 1
Gene	Unsel_II	Unsel_KI	Unsel_read_counts	Sel_II	Sel_KI	Sel_read_counts	Reads_fold	Z_score
SETD1B	3	3	468	4	4	2566034	5482.98	8.2e-07
RELT	2	1	2193	10	0	4550600	2075.06	1
R3HDM2	51	30	2107	4	1	2583200	1226.01	0.32
PPP4R1L	8	3	74	1	0	65618	886.73	1
HPRT1	11	5	131	1	1	29912	228.336	0.07
ARHGAP22	12	6	24885	3	0	1023590	41.1328	1
BPTF	43	17	1641	2	2	14859	9.05484	0.023
ADAMTS7	7	5	747	2	2	3365	4.50469	0.003
IKZF1	4	4	11418	3	3	33921	2.97084	6.5e-05
MAP7D1	7	4	16842	3	3	30474	1.80941	6.5e-05
Shown are genes with at least 10000 insertions per gene counted by mapping of reads. Unsel, reads obtained from unselected cells not treated with mycolactone. Sel, reads from cells treated with mycolactone. II, independent insertions which are not in the direction of the reading frame of the gene. KI, killing insertions, which are in the reading frame of a gene. Z_score, Fisher score as calculate…
