# Supplementary material for: Mycolactone induces cell death by SETD1B-dependent degradation of glutathione
Source: PLoS Negl Trop Dis. 2020 Oct 2;14(10):e0008709. doi: 10.1371/journal.pntd.0008709 (PMC7556509; doi:10.1371/journal.pntd.0008709)
Supplement: S2 Table — (XLSX) [file pntd.0008709.s002.xlsx]

## Sheet: Table 2. Read Counts ASH2L
Supplementary Table 2. Genes identified by NGS analysis of the mycolactone resistant clone 2
Gene	Unsel_II	Unsel_KI	Unsel_Reads	Sel_II	Sel_KI	Sel_Reads	Reads_fold	Z_score
ASH2L_enhancer	nd	nd	0	nd	nd	1510835	1510835	nd
PTPLAD1_promoter	nd	nd	0	nd	nd	1188321	1188321	nd
NFATC2	24	12	11887	6	2	992895	83.5278	0.12
ARHGEF6	14	9	2621	2	0	872365	332.837	1
RPL22L1	0	0	0	2	0	730031	730031	1
AGPAT3	21	8	1789	3	0	727429	406.612	1
WT1	7	6	3243	3	1	694693	214.213	0.26
PITPNM2	11	3	1018	2	0	537416	527.914	1
RHOG	6	3	10357	2	0	525735	50.7613	1
RICTOR	10	4	605	3	0	411699	680.494	1
BRD7	1	0	2	2	2	312861	156430	0.002
C5	13	5	19	2	2	311109	16374.2	0.03
CD86	10	5	69390	1	1	288822	4.1623	0.23
CEP295	9	5	20416	1	0	275123	13.4759	1
FDFT1	3	0	3073	1	0	253480	82.4862	1
RFX2	25	12	3024	1	0	248781	82.2688	1
LINC01934	14	8	61680	1	0	237800	3.85538	1
ITGA6	8	1	2696	4	4	231310	85.7975	1.6e-05
MAST4	29	13	1863	2	1	230696	123.83	0.46
CTDNEP1	0	0	0	1	0	205564	205564	1
CHKA	15	10	43	2	0	203093	4723.09	1
BRE	38	16	320	4	2	193809	605.653	0.18
TNNT3	0	0	0	1	1	191164	191164	0.04
ZNF521	24	12	35550	3	1	185540	5.21913	0.43
INPP4B	46	24	524	2	1	183091	349.41	0.663
PLEKHA2	17	7	2877	4	3	138247	48.0525	0.0072
AMD1	25	13	450	1	0	138004	306.676	1
CPT1A	22	9	19528	2	0	124929	6.39743	1
PAG1	10	5	16	2	2	123959	7747.44	0.03
ACLY	7	3	16	2	1	122061	7628.81	0.16
AEN	0	0	0	2	0	105695	105695	1
RNF44	0	0	0	2	1	95165	95165	0.04
POLR1B	14	6	164	2	1	93391	569.457	0.26
IL34	15	8	34	1	1	90988	2676.12	0.32
TTC28	82	42	447	5	0	89896	201.11	1
NDUFS2	2	0	3	1	1	79298	26432.7	0.04
LOC339862	19	8	7260	2	1	75450	10.3926	0.32
LINC01169	26	10	43447	1	1	68031	1.56584	0.38
RFX1	10	4	371	2	1	63607	171.447	0.2
TUBA1C	8	4	4088	2	0	60028	14.684	1
CAMSAP1	7	2	8	1	1	59858	7482.25	0.12
CFAP97	9	4	11	1	0	59273	5388.45	1
CARD8	17	10	8860	4	4	59257	6.68815	0.002
PDE4DIP	25	10	435	1	1	52466	120.611	0.38
SOX5	44	23	82	2	1	51604	629.317	0.65
ERAP1	4	3	5	1	1	51344	10268.8	0.16
PIGL	33	15	84	3	2	49991	595.131	0.16
XYLT1	42	22	234	3	1	48352	206.632	0.63
CISD2	1	0	2	1	1	46441	23220.5	0.04
RRP15	4	3	9	1	1	45850	5094.44	0.16
ZSCAN5A	17	10	47	1	1	42369	901.468	0.38
CEP70	12	8	1280	2	2	42284	33.0344	0.06
ZC3HAV1	15	10	198	1	0	39206	198.01	1
POLR2F	16	10	42	2	2	37213	886.024	0.09
ZNF710	12	7	1740	3	2	31678	18.2057	0.05
VSIR	4	3	1066	2	1	31196	29.2645	0.16
CDH23	34	19	5148	2	2	31196	6.05983	0.22
RILPL2	14	7	266	1	1	29347	110.327	0.29
MEGF9	11	5	18	1	0	28607	1589.28	1
HABP2	0	0	0	1	1	28516	28516	0.04
SPG11	28	14	70	2	1	28286	404.086	0.48
GBP5	0	0	0	1	0	28173	28173	1
GAB1	13	5	27	1	1	28051	1038.93	0.23
CSK	15	11	37684	2	2	25415	0.674424	0.1
ARHGAP26	41	18	2532	1	0	23349	9.22156	1
STXBP5	15	6	60	1	1	21383	356.383	0.26
NDUFA1	3	2	276	1	0	21230	76.9203	1
MAP7D1	7	4	16842	1	1	20207	1.1998	0.2
LOC100506098	2	0	7383	1	0	20014	2.71082	1
S100A5	1	0	1	1	1	19624	19624	0.04
ZNRF1	24	8	3567	2	1	18888	5.29521	0.32
DTNA	18	10	691	3	1	17151	24.8205	0.38
RAP1GAP2	96	47	11223	7	4	16611	1.48009	0.17
C12orf42	20	11	11874	5	2	15321	1.2903	0.1
MTFR1	16	11	292	2	1	15073	51.6199	0.41
NME7	13	9	3135	1	0	14858	4.73939	1
TCF4	22	11	58	1	1	14013	241.603	0.41
LANCL3	7	3	1106	1	1	13974	12.6347	0.16
EFHC2	15	7	447	1	0	13906	31.1096	1
STK10	42	26	4814	2	2	13102	2.72165	0.34
GNAL	29	15	112	4	0	12595	112.455	1
TET3	16	6	4826	3	0	12007	2.48798	1
SLC4A2	1	1	1	1	0	11181	11181	1
PPCDC	6	3	20113	1	0	11180	0.555859	1
NSMCE1	16	9	5507	1	0	11154	2.02542	1
Shown are genes with at least 10000 reads per gene counted. Unsel, reads obtained from unselected cells not treated with mycolactone. Sel, reads from cells treated with mycolactone. II, independent insertions, which are not in the direction of the reading frame of the gene. KI, killing insertions which are in the reading frame of a gene. Z-score, Fisher scoring algorithm as implemented in the HaS…
