# Supplementary material for: Mycolactone induces cell death by SETD1B-dependent degradation of glutathione
Source: PLoS Negl Trop Dis. 2020 Oct 2;14(10):e0008709. doi: 10.1371/journal.pntd.0008709 (PMC7556509; doi:10.1371/journal.pntd.0008709)
Supplement: S3 Table — (XLSX) [file pntd.0008709.s003.xlsx]

## Sheet: Table 3. Transcriptome results
Supplementary Table 3. Differentially regulated genes of WT and KO cells treated or not with mycolactone
WT, wildtype KBM-7 cells; KO, mutagenized KBM-7 cells where the gene SETD1B is not functional; logfc, log fold change of genes asssessed by comparing reads of mycolactone treated with not treated cells. Padj, adjusted p values obtained form the DeSeq2 transcriptome analysis; logfc, differences of the log fold changes.
WT vs WT plus mycolactone					WT vs WT plus mycolactone					KO vs KO plus mycolactone					KO vs KO plus mycolactone
downregulated genes					upregulated genes					downregulated genes					upregulated genes
gene	logfc	padj			gene	logfc	padj			gene	logfc	padj			gene	logfc	padj
ALDOC	-3.94814	1.00745e-257			CLIC1	5.01157	4.94248e-82			RPL9P7	-5.28878	5.86165e-97			P2RY6	3.24924	6.41091e-54
PNCK	-3.90071	0			SLC3A2	3.75912	0			PNCK	-4.2319	0			NQO1	2.9971	2.30653e-185
IFI44L	-3.85251	2.77064e-46			NLRP12	3.68693	3.19896e-43			ALDOC	-4.18287	0			SLC3A2	2.88055	0
ATP12A	-3.80262	3.52443e-50			CHAC1	3.53469	0			SDK2	-3.9878	4.65463e-44			NLRP12	2.81934	1.68874e-20
RAB17	-3.44825	8.9879e-36			HMOX1	2.78403	0			FOS	-3.78155	0			IL1B	2.49211	4.6366e-79
C6orf223	-3.3436	4.13776e-61			ASS1	2.68091	1.64753e-221			IL2RA	-3.62842	0			QRICH2	2.44527	2.74246e-26
EPSTI1	-3.24495	6.87042e-38			CYP1B1	2.67999	0			CA4	-3.50631	1.24359e-31			MAP1A	2.4433	0
PPFIA4	-3.21664	1.17072e-81			SLC6A9	2.60151	2.00011e-142			RGS1	-3.32096	3.61098e-27			INA	2.35353	4.34135e-18
C1R	-3.21106	9.2806e-121			ASNS	2.546	0			C10orf10	-3.21231	8.89125e-105			HMOX1	2.34812	1.16622e-172
CA4	-3.18394	1.5082e-45			S100P	2.35951	2.32448e-15			TGM2	-3.20766	9.65293e-112			OSGIN1	2.27638	2.38728e-26
LGALS3BP	-3.0414	1.88715e-52			PSAT1	2.12353	0			PPFIA4	-3.1387	1.33398e-127			SLA	2.26999	7.02018e-36
DMRT2	-2.88506	1.57169e-27			NQO1	2.02436	1.56569e-177			DICER1-AS1	-3.01445	1.33123e-31			CYP1B1	2.1946	9.4418e-121
VCAN	-2.87773	1.18816e-79			HSPH1	2.0156	0			LINC00173	-3.0031	1.72574e-23			AC006538,1	2.1439	3.68395e-29
LINC00173	-2.86995	6.68717e-31			SLC7A11	2.00466	5.43933e-263			HOPX	-2.97584	1.08261e-83			IL18RAP	2.13985	1.91889e-16
SDK2	-2.83071	5.56628e-21			HSPA8P7	1.91853	1.73466e-61			NID2	-2.76681	8.50156e-28			HSPH1	2.13893	0
OAS2	-2.80936	1.93653e-37			PMP22	1.90086	9.89795e-102			FBN3	-2.64437	6.30902e-14			TMEM249	2.12238	7.12989e-17
PRF1	-2.66167	1.64334e-20			WARS	1.8976	0			FOSB	-2.59288	2.31309e-48			PRR22	2.11397	4.41054e-23
WFIKKN2	-2.639	1.30182e-17			CNR2	1.89024	1.65396e-43			EBF4	-2.55272	6.81405e-61			RP11-521B24,3	2.06503	4.37831e-12
SORL1	-2.56842	1.27774e-302			HTRA3	1.82485	1.27361e-24			AMT	-2.54809	1.87413e-80			ANKRD22	2.06145	6.93731e-08
TGM2	-2.49573	4.73503e-37			SRPK3	1.80063	2.30345e-21			LPAR6	-2.52524	0			MCEMP1	2.05017	1.59553e-08
NFASC	-2.48362	6.06712e-17			ANKRD22	1.79513	2.00306e-10			LINC01252	-2.4817	7.00543e-17			CXCR3	2.04785	2.02644e-08
COL6A2	-2.42535	0			IL1B	1.77707	6.03884e-68			LRP1	-2.45636	2.49441e-39			CD2	2.0298	1.23989e-07
C1S	-2.40771	3.33922e-70			AGPAT9	1.77398	0			ENTHD1	-2.43118	1.2014e-32			WFDC1	1.99898	3.00613e-59
OAS1	-2.33803	2.39825e-49			SLC1A5	1.75821	0			RP11-876N24,3	-2.42345	7.22181e-72			GDF3	1.98925	2.08882e-11
HDAC9	-2.33375	4.50659e-96			HSP90AA1	1.75181	0			EXD3	-2.42323	9.472e-66			DGKG	1.98178	9.78114e-28
PLD4	-2.30338	6.03447e-50			HSPA8	1.74691	0			CTC-338M12,1	-2.41903	2.66066e-17			DNAJA4	1.97824	3.18045e-08
LRRC32	-2.27623	1.52266e-14			HSP90AA2P	1.73183	0			CLYBL	-2.4112	1.36347e-30			PMP22	1.96854	5.67291e-130
EPX	-2.27225	4.0895e-36			AC006538,1	1.72683	2.86708e-21			OLFM2	-2.40007	1.11091e-34			RAB39A	1.96574	9.61747e-13
RGS1	-2.26561	8.42876e-14			RDH10	1.71799	0			MIAT	-2.37959	3.04525e-36			C3AR1	1.96541	6.27806e-13
PLVAP	-2.25317	1.57063e-42			CDC42EP1	1.71672	4.47391e-10			IRS1	-2.37347	2.38244e-39			TREML2	1.94696	2.30753e-14
SEMA3A	-2.24654	4.84503e-33			RP11-737O24,3	1.7138	3.71714e-12			JCHAIN	-2.35787	5.51976e-14			GPR84	1.90918	1.33622e-09
RP11-251M1,1	-2.2251	1.34493e-64			CTH	1.70955	6.6136e-103			VCAN	-2.33301	0			DYNC1I1	1.90894	6.61667e-18
IFI6	-2.19781	1.96666e-242			HSPA8P1	1.68953	5.09352e-58			OCSTAMP	-2.31286	1.24012e-09			HSPA8P7	1.90769	9.93002e-54
RP11-497G19,1	-2.19205	1.01603e-28			AMICA1	1.66059	1.2008e-86			MATN2	-2.30818	5.36486e-82			SRPK3	1.90529	3.42465e-16
MATN2	-2.18942	5.27802e-29			FBLL1	1.63725	2.24369e-09			BAIAP3	-2.3043	4.58109e-40			MAPK8IP2	1.89678	4.03119e-18
SULF2	-2.16026	5.62422e-14			BATF3	1.63531	6.60844e-19			TSPAN2	-2.29953	5.83657e-15			CNR2	1.89493	1.53214e-37
SAMD9L	-2.15521	3.07738e-40			C5AR1	1.63032	5.35567e-13			PNPLA7	-2.29059	7.75502e-55			MPO	1.89397	6.05156e-47
CTD-3088G3,8	-2.15441	9.21465e-42			STAB1	1.62413	1.29924e-08			PLEKHH2	-2.27462	1.82092e-125			CCDC183-AS1	1.89346	9.4923e-16
ITGB2	-2.14114	0			AP3B2	1.61713	4.62577e-07			SLFN12	-2.26073	2.74324e-19			HSP90AA2P	1.87458	0
ADM	-2.13447	1.84353e-37			CHORDC1	1.61535	8.4522e-184			SLC8A3	-2.25835	1.58425e-27			SDSL	1.85761	2.26116e-20
SPOCK2	-2.132	3.36711e-144			SLC7A5	1.61299	0			SMIM24	-2.24987	9.66083e-197			HSPA6	1.84221	1.40064e-16
MS4A7	-2.13041	6.2462e-23			USP44	1.58548	1.42541e-07			SLC13A3	-2.24464	2.52028e-09			HYAL3	1.8422	5.44209e-29
TP53INP1	-2.12206	7.16822e-40			C9orf172	1.57703	6.14749e-18			TXNIP	-2.23741	0			HSP90AA1	1.83183	0
MIAT	-2.11366	8.57323e-17			HSPA8P5	1.57487	2.41425e-09			FER1L4	-2.23537	4.57116e-15			HSP90AA5P	1.81848	2.54173e-06
MME	-2.11094	1.15261e-53			HSPA8P9	1.57066	3.98967e-16			RP4-717I23,3	-2.22905	1.16932e-59			GNG13	1.81374	1.13774e-06
TRAF1	-2.10521	6.86691e-42			QRICH2	1.5578	4.50963e-13			CPB1	-2.22873	2.58805e-14			CYP27B1	1.80768	8.39879e-17
RASGRP3	-2.10372	4.60344e-24			BEND6	1.52536	4.77282e-17			MLLT4-AS1	-2.22797	1.87323e-10			PRSS35	1.7818	5.28363e-21
RP11-302L19,1	-2.08296	3.80301e-11			HSP90AA6P	1.52194	1.03555e-19			EFEMP2	-2.22113	1.83653e-18			HSPA8P1	1.77933	8.75916e-61
RAB26	-2.07665	2.696e-22			PTAFR	1.51885	1.00801e-10			COLQ	-2.21532	4.52685e-33			F13A1	1.77326	1.23998e-06
TNFRSF4	-2.06361	2.87128e-35			HSPA8P8	1.51397	1.8393e-18			LINC00861	-2.2142	2.2289e-12			CCNE2	1.76875	9.79523e-96
FBLN1	-2.06301	2.7226e-29			SLC27A4	1.51362	2.33989e-187			RAB26	-2.19647	4.17754e-39			PKI55	1.76126	1.22253e-25
GSN	-2.04293	0			PHGDH	1.49281	0			CTD-2516F10,2	-2.16839	3.78695e-15			KCTD11	1.74353	9.47691e-08
FOS	-2.03614	3.56131e-185			PSAT1P3	1.48508	3.4903e-06			RP11-54O7,3	-2.15855	6.11331e-28			SPIB	1.73974	7.18156e-06
ZMAT3	-2.03572	1.26067e-193			AQP2	1.47599	9.03432e-08			STX17-AS1	-2.15525	1.36887e-08			HSP90AA6P	1.72722	3.32776e-22
NR4A1	-2.03067	2.82356e-44			CILP2	1.47551	1.72324e-06			FGF2	-2.15026	5.80522e-14			CTC-487M23,5	1.71593	9.14003e-07
FER1L4	-2.01699	1.71038e-13			PSPH	1.45229	1.86652e-153			DPEP2	-2.14993	2.80565e-26			GDAP1	1.7134	5.15928e-23
LTBP4	-1.95327	3.55172e-181			OSGIN1	1.43862	1.51048e-14			ERVFRD-1	-2.13004	5.24361e-10			LPXN	1.71283	2.10653e-113
TTC39A	-1.94642	2.02851e-25			RP11-144L1,8	1.41936	9.46728e-08			SYNGR3	-2.12298	3.684e-29			BZRAP1	1.71241	0
MCF2L	-1.93757	9.90624e-35			ADM2	1.40396	7.43908e-06			CHRD	-2.11745	9.80701e-18			HSPA8P9	1.70432	6.37425e-18
C10orf10	-1.92466	1.7432e-26			SULT1E1	1.40157	7.81154e-06			ABCA1	-2.11407	2.73697e-08			HSPA8	1.70123	0
PHLDA3	-1.91769	1.45993e-17			TNFSF18	1.37995	2.17083e-05			ZNF385C	-2.11353	7.26929e-16			AE000661,37	1.69673	1.35781e-13
TRAC	-1.89398	1.29237e-14			MTHFD2P5	1.37961	1.76264e-09			RP4-665J23,1	-2.1065	7.83356e-22			SLC27A4	1.68644	2.11863e-199
COL1A1	-1.89112	1.01612e-14			P2RY14	1.37873	3.00692e-07			IGIP	-2.1064	1.64865e-18			AGPAT9	1.68488	1.11111e-172
ALDH1A2	-1.87885	4.01297e-18			RP11-278A23,1	1.37776	6.38332e-07			RP11-284F21,9	-2.1059	2.39679e-09			GAPT	1.67258	7.48839e-53
LINC01088	-1.87846	6.6491e-229			IL18RAP	1.36909	2.60923e-12			GRAMD1C	-2.10434	6.92257e-22			IPCEF1	1.66063	3.25762e-06
MZB1	-1.87761	9.72661e-29			SESN2	1.36072	1.49573e-180			CCDC74A	-2.09848	1.26207e-14			MEST	1.65095	2.83492e-19
SMIM24	-1.87615	1.36779e-232			GNG13	1.35214	2.55922e-05			C5orf56	-2.09033	1.89186e-28			ANXA1	1.64673	9.64274e-126
TSLP	-1.87549	2.652e-28			PMAIP1	1.35006	2.81013e-203			GIPR	-2.08728	9.275e-44			GPRIN1	1.64203	3.39702e-32
MEGF10	-1.85366	8.19662e-39			HSPA6	1.3435	3.18235e-05			RASGEF1A	-2.08512	2.04301e-08			AMICA1	1.63431	2.9757e-197
IL3RA	-1.85224	6.39761e-84			CTC-459F4,1	1.32841	3.87136e-05			AC007191,4	-2.07972	6.50801e-13			LTB4R2	1.63171	1.00334e-09
PFKFB4	-1.84882	1.84679e-48			VIMP	1.3225	4.20135e-110			CDH23	-2.07903	3.69393e-38			TFRC	1.62751	0
SLC13A3	-1.84537	5.49172e-09			NOS3	1.32038	3.51274e-06			TMEM74B	-2.07742	9.64819e-27			FST	1.62141	3.20799e-16
COL6A1	-1.83958	1.31948e-140			ABTB2	1.31071	7.02565e-59			EPSTI1	-2.07391	2.96674e-08			RP11-737O24,3	1.61324	1.15545e-10
AGRN	-1.83916	2.7701e-280			LKAAEAR1	1.30482	6.09902e-05			AP003774,4	-2.07145	4.96743e-08			TCN1	1.60829	7.07958e-11
CECR1	-1.83843	3.22389e-16			GLI2	1.30351	8.46766e-06			C1orf95	-2.06915	7.0153e-19			WDR66	1.59528	2.24288e-05
GBE1	-1.83485	0			RAB39A	1.29886	4.54921e-05			PPM1J	-2.06025	1.36699e-22			TUBB3	1.59296	2.39941e-29
SCPEP1	-1.82984	8.83559e-213			DNAJB1	1.27997	1.19016e-215			RP11-888D10,4	-2.05817	7.79884e-08			MRVI1	1.58933	1.07296e-05
UBA7	-1.82733	1.50256e-221			STC2	1.27882	8.68455e-165			LSP1	-2.05404	9.61969e-71			GPR68	1.58856	3.49832e-05
GGT1	-1.8273	3.16253e-21			MARS	1.27282	0			CCDC85A	-2.05142	2.58486e-08			HSPA8P8	1.58132	1.48595e-16
BAIAP3	-1.82507	4.30523e-14			DDRGK1	1.27063	1.61556e-132			LOXL2	-2.05051	6.4297e-55			ALG1	1.5771	6.10532e-82
CDH5	-1.82107	3.82449e-12			NDUFA4L2	1.26389	1.43183e-18			SPON2	-2.03659	2.19296e-11			AMH	1.5721	2.81566e-14
HVCN1	-1.82042	4.56615e-18			FST	1.26155	3.80076e-11			IL3RA	-2.03369	5.60141e-69			GPR85	1.56229	8.40628e-77
PNPLA7	-1.81733	6.29954e-118			SRPRB	1.25848	0			PTPRM	-2.02673	6.0448e-19			PALM3	1.55857	1.8245e-24
NAA11	-1.79998	6.19293e-10			HSPE1	1.25751	1.62532e-106			LINGO1	-2.01856	4.15367e-29			PIK3R3	1.55729	1.78324e-31
LOXL4	-1.79888	4.16476e-10			AKR1C7P	1.25687	0.000122047			RP1-92O14,3	-2.01485	2.10596e-09			RYR3	1.5557	4.70317e-06
ANGPTL6	-1.79771	2.80006e-141			CD320	1.24722	1.60072e-07			CRYBA4	-2.014	5.77915e-08			PSMD1	1.55083	0
ADAMTS6	-1.78643	1.20024e-18			SLAMF1	1.24351	2.97108e-14			PODN	-2.00653	1.70047e-07			FAM222A	1.54805	4.70116e-13
SALL2	-1.77304	2.56126e-12			CTD-2545G14,6	1.2396	0.000140909			RP11-182J1,14	-2.00632	1.07239e-07			CXCR4	1.54673	1.38477e-10
TCN2	-1.77234	4.84109e-19			CXCR4	1.23325	1.09213e-08			RP11-798M19,6	-2.00605	1.1896e-12			BTN1A1	1.5452	7.92559e-06
PSMD5-AS1	-1.7653	2.72848e-08			RP11-461A8,4	1.23324	7.9054e-05			CXCL10	-2.00591	4.57973e-16			ABCB1	1.53922	9.52117e-17
TNS4	-1.75829	1.3862e-20			AC006486,10	1.22955	9.82708e-05			WNT2B	-2.00591	6.55808e-14			PRR19	1.53675	1.01482e-06
CCDC74A	-1.75801	9.53495e-09			ALG1	1.22227	9.22801e-93			FGF9	-2.00331	2.07126e-39			ATP6V0E2-AS1	1.52915	5.41611e-08
RP5-1120P11,1	-1.75518	2.87968e-08			SYP	1.21901	5.34699e-11			LYRM9	-2.00089	1.44171e-15			KPTN	1.5232	1.55989e-28
SPON2	-1.75027	3.88947e-08			ANXA1	1.21408	9.03309e-117			LRRC32	-2.0006	2.22531e-15			RP11-350N15,5	1.52055	1.69798e-05
RP11-326C3,11	-1.74058	1.80946e-09			DKK2	1.20123	4.45075e-08			SPAG4	-1.99519	9.00236e-16			AC012066,1	1.51391	3.45015e-07
ST6GALNAC2	-1.72851	3.03347e-09			C3AR1	1.20095	2.94788e-13			RP11-449P15,2	-1.98534	1.39932e-33			ATF5	1.5138	9.46399e-64
CAPN5	-1.72682	5.89215e-23			P2RY6	1.19838	6.09108e-31			TSLP	-1.98527	6.81142e-33			POP1	1.51083	9.53603e-198
CAPN11	-1.72592	1.80102e-16			AHSA1	1.1977	0			ERMN	-1.9815	1.20102e-08			OSM	1.50681	9.248e-25
TMEM178A	-1.72481	9.38481e-09			SDSL	1.19761	4.43797e-09			C6orf223	-1.98049	8.20824e-10			BEND6	1.50658	1.38786e-15
NR4A3	-1.72172	1.91093e-10			TMEM198	1.19743	0.000115569			SUCNR1	-1.97865	0			ADI1	1.49857	9.75935e-30
TMEM45A	-1.71301	2.16987e-18			CXCR3	1.19589	4.9471e-06			SLC25A27	-1.97684	8.91716e-11			ME1	1.49697	5.95046e-272
DLK1	-1.71196	2.36193e-104			MFSD2A	1.19448	4.98197e-28			WSB1	-1.97516	0			TSSK5P	1.4941	2.12439e-13
RP11-960L18,1	-1.70927	3.02652e-13			SEC11C	1.19142	3.97294e-23			GAS6	-1.97317	6.03468e-68			GUCY1A2	1.49015	8.5788e-05
NYNRIN	-1.70864	6.73601e-80			DNAJA1	1.19002	0			SCARNA9	-1.97196	1.52035e-08			AVPR2	1.49012	1.28199e-12
OLFM2	-1.68792	7.21701e-12			LHB	1.18597	0.000307876			TP53INP1	-1.96685	2.04743e-28			CHORDC1	1.48637	5.3271e-125
ABCA1	-1.67594	1.22067e-07			CTC-487M23,6	1.18549	0.000304189			NOG	-1.96372	3.88748e-41			MLKL	1.48072	4.36961e-65
ACE	-1.67025	1.84644e-19			ALG3	1.18297	1.36709e-198			SOCS2-AS1	-1.9636	8.91301e-171			SPRN	1.48052	1.94127e-10
DEGS2	-1.66944	3.85681e-21			PRR22	1.18132	1.65206e-14			CAPN11	-1.9616	1.0043e-16			CEBPE	1.46314	8.65792e-07
KALRN	-1.66886	1.7657e-09			FTH1	1.1793	5.91999e-213			TMEM178A	-1.95735	8.92065e-25			SLC7A11	1.46293	6.43517e-46
CD72	-1.66065	9.98016e-24			SLA	1.17318	7.0911e-24			ALDH1A2	-1.95719	9.44385e-12			CCR2	1.46264	0.000194589
NDRG1	-1.6571	1.2462e-150			CCDC183-AS1	1.17011	2.16837e-08			RP11-159D12,2	-1.94599	2.18045e-49			CD82	1.45795	2.58984e-53
ADAMTS7	-1.65146	3.10814e-92			FCGR2A	1.16821	2.594e-13			FXYD6	-1.94222	9.7513e-08			DHCR24	1.45785	0
RHOBTB1	-1.64747	7.13758e-20			CRLF2	1.16584	3.31152e-07			RP13-516M14,1	-1.93749	1.74599e-21			RTEL1-TNFRSF6B	1.45634	7.24483e-10
RP11-876N24,3	-1.64398	2.11529e-27			TSEN15	1.16345	1.07861e-118			CLEC4F	-1.93702	1.97127e-10			NOS3	1.45349	2.14193e-08
PKDCC	-1.64035	1.99289e-47			SLC52A2	1.16093	1.76779e-209			SEPT7-AS1	-1.92947	9.03876e-09			HSPE1P4	1.45335	3.71342e-07
LPAR6	-1.63714	0			SLC2A1	1.15416	9.21075e-139			LINC00910	-1.92452	1.4393e-11			SLAMF1	1.44252	5.2486e-10
MYOZ1	-1.63696	2.20337e-07			SLC27A2	1.14714	1.62349e-32			ETV7	-1.91747	1.73123e-07			RP11-368I7,4	1.44068	0.000247349
ALDH3B1	-1.63565	1.2868e-51			EIF4EBP1	1.14589	0			ZSCAN18	-1.91367	1.25245e-37			AHSA1	1.44034	0
IGFBP2	-1.63418	0			NT5C3AP1	1.13649	1.03307e-06			NOXA1	-1.91195	4.95826e-35			PSMC3	1.43407	1.08775e-223
CSF1	-1.6316	3.59436e-30			AMH	1.135	5.58639e-11			DEGS2	-1.90704	2.49721e-16			RP5-1091N2,9	1.4274	2.01048e-06
CRIP2	-1.62879	3.8788e-08			HM13	1.13387	5.7335e-260			RP11-96H19,1	-1.90584	8.393e-08			C20orf24	1.42528	7.75664e-56
GIPR	-1.62277	3.96067e-43			GPR35	1.13167	0.000522065			LTBP4	-1.90188	2.18419e-112			MSRA	1.41866	1.6675e-19
RP13-516M14,1	-1.62106	2.54957e-17			RP1-191J18,66	1.12841	3.54285e-05			YPEL1	-1.90161	1.2397e-11			RP11-144L1,8	1.41687	1.85692e-06
CD109	-1.62016	2.12329e-163			GPT2	1.12771	2.4437e-185			NIPSNAP3B	-1.90092	1.74055e-27			CLSPN	1.41406	3.20982e-107
RP11-946L16,2	-1.62003	3.08016e-08			SCN4B	1.12473	3.89322e-06			HNRNPU-AS1	-1.89627	1.47385e-28			HSPA8P5	1.41386	7.85114e-06
C15orf52	-1.61701	1.69602e-09			SPCS2P4	1.12123	7.09114e-30			RP5-1021I20,1	-1.89439	4.0454e-07			FAM111B	1.41229	1.08688e-58
ELN	-1.61654	4.65742e-07			DNAJA4	1.11587	0.000771954			EPS8L2	-1.89325	2.91315e-08			G6PD	1.41105	3.72976e-268
CNTN2	-1.61637	3.92452e-07			ATP6V0A1	1.11573	1.02782e-155			C22orf34	-1.89159	1.33709e-34			SUSD2	1.41068	0.000351546
TMSB4X	-1.61484	0			CLEC4A	1.1124	0.000807398			SULF2	-1.88961	2.22732e-07			STAB1	1.40392	5.60048e-07
GRN	-1.61435	0			HRH2	1.10993	1.14159e-13			TRAF1	-1.88756	2.88421e-73			DNAJA1	1.40362	0
ABCG1	-1.60856	5.36222e-07			SLC26A1	1.10873	6.6189e-08			CAV2	-1.88664	2.75827e-22			ADAMTSL5	1.39927	9.84936e-06
SH2D3A	-1.60588	7.3505e-20			FTH1P7	1.10342	0.000902761			PIK3IP1	-1.87628	3.68407e-40			MMP9	1.39484	0.000238684
REPS2	-1.59931	1.58431e-10			TMEM201	1.10281	1.28843e-94			GABPB1-AS1	-1.87125	2.04661e-223			MT1M	1.39246	8.20322e-25
DMRTA1	-1.59694	2.87721e-14			STIP1	1.09646	0			COL23A1	-1.86978	3.11815e-12			IL1RN	1.39145	0.000361531
PYROXD2	-1.59502	6.98642e-10			MTHFD2	1.09499	2.50607e-301			ARHGDIG	-1.86516	5.1722e-13			CYBB	1.39096	3.53906e-45
IL2RA	-1.58944	1.91377e-91			MSC	1.09331	0.000324577			HSPG2	-1.86023	6.34285e-171			SYS1	1.38893	4.84297e-27
SPAG4	-1.58523	1.98154e-15			PHBP11	1.09054	0.000306546			RP11-694I15,7	-1.85983	1.27026e-06			LRRC46	1.38861	0.00026078
BCAM	-1.58237	1.3194e-135			RP11-42O15,3	1.08997	0.00101858			CBX7	-1.85917	2.25943e-15			IQCE	1.38163	1.22539e-26
MYRF	-1.58142	1.36012e-49			CHST2	1.08622	1.75854e-08			LYPD3	-1.85892	1.0369e-06			AIMP2	1.37997	3.90748e-54
CXorf65	-1.58006	1.80514e-10			SLC1A4	1.0854	8.29143e-115			YPEL3	-1.85434	2.35665e-73			FAM101B	1.37859	0.000255365
FOSB	-1.57979	9.97501e-21			CCDC78	1.085	2.32594e-17			CRACR2B	-1.85102	1.18397e-22			RRM2	1.37834	0
EBF4	-1.57736	6.42846e-26			ODC1	1.07509	0			CTC-435M10,12	-1.84727	4.62911e-07			EGF	1.3746	4.58344e-06
SPATA18	-1.57604	8.15508e-07			ZMPSTE24	1.07167	2.86211e-176			GRIN3B	-1.84031	7.65582e-27			SLC25A20	1.36744	1.97255e-33
OLMALINC	-1.56976	8.19791e-24			TBL2	1.06766	2.40356e-85			C1R	-1.83662	2.92524e-44			AOC2	1.36303	0.000117466
PLEKHH2	-1.5663	8.78499e-48			ATP6V0B	1.06593	1.06112e-264			ADM	-1.83631	2.88404e-22			RBM14	1.35962	2.42656e-133
COL7A1	-1.56114	8.67109e-09			AC090587,4	1.06076	0.00122489			PPP1R32	-1.83473	7.12973e-07			CCDC64	1.35941	0.000587179
CTSF	-1.55169	5.57468e-106			IDUA	1.05846	1.14695e-14			RP11-97O12,6	-1.8314	8.7534e-14			SLCO3A1	1.35741	9.2547e-26
LRP1	-1.55059	1.03033e-06			LDLRAD3	1.05511	3.5091e-20			IGDCC4	-1.82962	2.27253e-26			C11orf94	1.35654	0.000603567
ITGA2B	-1.54581	1.58701e-104			FAM222A	1.05441	4.32292e-07			ST6GALNAC2	-1.82881	3.30893e-10			ST7	1.35236	1.49734e-36
HELZ2	-1.54567	1.47915e-85			ALG5	1.05126	2.02289e-100			ADAMTS14	-1.82432	1.41292e-28			ZDHHC14	1.3479	4.87536e-32
MIR210HG	-1.54429	1.5779e-06			AVPR2	1.04972	3.70194e-23			EGR1	-1.82347	4.49972e-103			BATF	1.34655	2.211e-24
PRSS12	-1.54056	2.17697e-32			EMC3	1.04936	2.44235e-135			RP11-379B18,5	-1.81673	2.61848e-06			SLC2A1	1.34653	1.22636e-98
CLYBL	-1.54037	5.57809e-13			FZD9	1.04627	6.20652e-05			RASAL1	-1.81581	8.26668e-20			ODC1	1.34557	0
EFNB3	-1.53795	1.04943e-09			RRP9	1.04455	2.5002e-103			HBG2	-1.8148	6.15657e-24			ADRM1	1.34467	1.31492e-170
AMT	-1.53411	3.6837e-29			MAFG-AS1	1.04455	0.00120017			WNT9A	-1.81467	5.68396e-14			RP11-817O13,8	1.34166	0.000212461
SERPINB9	-1.53286	2.4968e-51			PARD6G-AS1	1.04186	0.000311112			GALNT16	-1.81133	1.60777e-29			RNASE2	1.33493	1.30434e-06
AC074289,1	-1.52932	3.32999e-07			RP11-77H9,2	1.0417	4.54786e-05			GBP2	-1.81131	1.36499e-112			HSPE1P2	1.33479	2.33454e-16
TDRD9	-1.52928	5.86093e-137			EPHX1	1.04123	8.27565e-72			DGKH	-1.80462	1.13561e-62			HSPE1	1.33029	2.11649e-87
TRIM46	-1.52668	4.43714e-07			THBS1	1.04111	0.00187262			RP11-689P11,2	-1.80423	1.1703e-06			TAS1R3	1.33009	0.000772858
HEMGN	-1.52036	2.34652e-06			PCK2	1.04065	7.5539e-168			ZMAT1	-1.80245	7.99285e-11			AC073254,1	1.32816	0.00043519
IGDCC4	-1.51955	9.85209e-32			RP11-365P13,5	1.03305	0.00196246			TRIM7	-1.79851	4.54563e-77			ADRA2A	1.32763	4.08615e-05
CTC-338M12,1	-1.51724	2.4484e-09			CLPTM1	1.03022	1.76926e-186			GSN	-1.79825	2.0025e-162			PROZ	1.3213	0.000770998
QPRT	-1.51572	2.40313e-121			GARS	1.02747	0			HOXC-AS1	-1.79634	1.19699e-12			ZNF503-AS2	1.32036	0.000410861
C2CD4C	-1.50757	2.09665e-08			STIP1P3	1.02147	4.89386e-05			INHBA	-1.7924	3.98858e-17			CCND3	1.31996	2.70129e-279
DDB2	-1.50467	1.95068e-124			SPCS2	1.0195	4.88593e-65			USH1G	-1.78809	3.53396e-06			DOLK	1.31523	2.88595e-33
SEPT5	-1.50339	4.2025e-68			CD180	1.01944	6.50434e-05			CYS1	-1.7877	3.46103e-09			NCOA5	1.31407	2.56422e-112
SAMSN1-AS1	-1.5019	2.48892e-06			ADCY1	1.01912	0.000721818			SPEG	-1.78555	6.42765e-13			KMO	1.31383	2.96724e-05
GPM6A	-1.50102	5.26948e-27			CTC-251I16,1	1.01882	6.06799e-06			RP11-89K11,1	-1.78432	2.18865e-06			SLC52A2	1.3136	2.08859e-211
EGLN3	-1.50033	4.09606e-42			YY2	1.01601	4.28739e-06			FRAS1	-1.7828	1.13548e-28			PSMD2	1.31318	0
SCART1	-1.496	2.26821e-06			CERS2	1.01573	1.60983e-232			CCND2	-1.7806	8.92923e-82			GS1-393G12,13	1.31223	7.44717e-06
AXL	-1.49509	2.92149e-20			SLC31A1	1.0142	4.52672e-149			CTC-523E23,5	-1.779	5.50191e-07			S100A11	1.3099	7.68714e-140
TNNT1	-1.49337	8.06215e-90			RP11-488L18,1	1.0069	0.00273162			ACBD4	-1.77659	4.51807e-44			GPR137	1.30917	2.38266e-40
DOCK6	-1.49066	7.47363e-82			TMX2	1.00664	1.09689e-128			LSAMP	-1.77036	5.91782e-16			TFEC	1.30613	1.43904e-52
HOPX	-1.49021	1.06749e-19			SP3P	1.00528	2.32396e-11			CTA-276F8,1	-1.76757	5.05948e-06			POLR3K	1.30286	2.48219e-77
ADRB2	-1.49009	5.22603e-07			IL24	1.00465	0.00236189			ACTA2	-1.76553	1.58381e-17			HNRNPM	1.30188	0
SH3D21	-1.48578	9.24287e-38			CTD-2589H19,6	1.00455	0.00278284			ITGA2B	-1.76177	1.96838e-56			STS	1.29991	1.00487e-12
APOL1	-1.48268	1.11426e-35			CHRNA10	1.00449	0.000354349			TPPP	-1.76045	1.41068e-10			CYP4V2	1.29971	1.50836e-07
PROC	-1.48083	2.46284e-07			ATP6V0A2	1.00302	5.90164e-139			MYO15B	-1.7581	6.50804e-48			C1orf53	1.29874	4.90893e-06
EFEMP2	-1.48062	3.64248e-11			MPZL2	1.00127	1.11146e-77			TOPORS-AS1	-1.75566	1.57694e-09			CHST2	1.29792	2.92281e-17
SOD1P3	-1.48038	1.01874e-18			MAPK8IP2	0.999168	8.1221e-05			HDAC9	-1.75063	4.45187e-09			DPP3	1.29714	6.35566e-142
RP11-497G19,2	-1.47555	2.46917e-06			ALG8	0.997022	8.39813e-121			RP11-203J24,9	-1.75023	2.32071e-06			CTD-2545G14,6	1.29576	0.00102315
WI2-2610K16,2	-1.47397	3.94423e-06			HIC1	0.99625	3.82427e-14			COL26A1	-1.74999	2.25976e-06			LINC01547	1.29386	0.000140024
LINC00861	-1.47021	1.25124e-18			ATP1A3	0.995241	1.56269e-31			PADI2	-1.74863	5.89763e-06			TREX1	1.29049	3.73328e-11
P2RX1	-1.47003	8.14881e-129			GDAP1	0.995069	3.27548e-17			RP11-369K17,1	-1.74624	1.05382e-08			DNAJA1P3	1.28926	4.77734e-05
STARD9	-1.46994	5.09542e-183								CCNB1IP1	-1.74601	0			ARPC4	1.28712	2.77913e-86
SEZ6L2	-1.46906	2.17005e-33								SLFN13	-1.7429	1.5904e-71			RP11-566E18,1	1.28474	1.45455e-10
PPP1R3G	-1.46905	5.16412e-08								REPS2	-1.74139	6.86802e-19			TMEM19	1.28356	1.33716e-22
COL2A1	-1.46419	2.86404e-49								SEMA3A	-1.7383	4.03072e-11			ZDHHC16	1.28272	6.54851e-84
APOL3	-1.46115	1.10171e-13								SULT1C4	-1.7379	1.70998e-08			THBD	1.282	1.48962e-31
DHX58	-1.45998	4.27611e-18								C2orf48	-1.7321	2.07654e-11			TMEM201	1.2803	2.37177e-121
RP11-449P15,2	-1.45806	4.67035e-16								POLR2F	-1.73175	7.90839e-06			ARSB	1.27981	9.12857e-73
ERMN	-1.45716	3.85385e-07								TIMP3	-1.72359	2.97385e-109			ACOT7	1.27403	1.05194e-137
HSPG2	-1.4542	2.19978e-87								STEAP2	-1.719	8.60374e-06			SLC5A6	1.27362	4.52036e-198
GPX3	-1.45354	3.58154e-13								WFIKKN2	-1.71814	8.64001e-06			MTG1	1.27273	7.7646e-13
HIVEP3	-1.45336	1.53831e-69								SLC7A10	-1.71517	6.62289e-10			CTD-3203P2,1	1.27029	0.00142808
RP11-996F15,2	-1.44954	1.47005e-17								RAB17	-1.71395	7.61341e-09			WNK4	1.27014	0.00140007
PURG	-1.44457	1.85441e-07								C12orf76	-1.71062	7.31474e-44			HNRNPLP1	1.26964	0.00029844
C1QL4	-1.44293	3.91773e-20								MYO7A	-1.71049	1.06063e-05			ZMPSTE24	1.2682	5.42395e-149
GAD1	-1.4404	4.16652e-22								KCNQ1	-1.70909	1.14369e-20			STIP1	1.26804	0
ITGA6	-1.43907	7.61321e-68								KANK3	-1.70458	1.25446e-07			GNG2	1.26475	9.67655e-10
BIRC3	-1.43786	4.87171e-06								NEURL1B	-1.70388	1.55057e-34			RP11-461A8,4	1.26466	0.00104288
OCSTAMP	-1.43638	6.98712e-06								TNFAIP3	-1.70279	2.91837e-23			METTL25	1.26464	4.19571e-10
P2RX7	-1.42795	1.27503e-24								ZMAT3	-1.70068	9.57534e-114			HSP90AB2P	1.26378	1.97567e-46
CYTH4	-1.42774	1.31881e-64								RP3-525N10,2	-1.7003	2.99163e-06			RP11-333E13,4	1.26167	9.87678e-13
HR	-1.42754	7.27132e-39								TOX2	-1.69967	5.73271e-08			NPPA-AS1	1.2603	0.00145784
RRAS	-1.4275	2.87383e-25								CREG2	-1.69847	9.16049e-06			C1orf122	1.25864	7.78445e-47
LAMB2	-1.42617	6.82855e-54								RP11-195F19,9	-1.69354	7.90839e-06			PTPRE	1.25842	3.91647e-32
THBS2	-1.42496	2.46705e-06								RP11-10N23,2	-1.69145	1.73554e-07			CLPTM1	1.25776	1.73668e-215
DUSP27	-1.41996	4.10799e-22								AC093818,1	-1.68935	1.11703e-18			FZD9	1.25638	2.71862e-08
EGR1	-1.41785	1.36544e-27								ADAMTS6	-1.68492	9.09973e-12			SLC7A5	1.25572	0
DCHS1	-1.41653	3.58613e-37								XXbac-BPGBPG55C20,2	-1.68095	2.51895e-09			ITGA10	1.25304	0.000259134
EMILIN1	-1.4158	0								CHFR	-1.67904	1.51161e-05			ALDH1A1	1.24961	2.91508e-05
SCHIP1	-1.41507	9.35172e-08								AMY2B	-1.6766	5.61692e-12			ATAD3B	1.24799	1.31394e-103
MEGF6	-1.41329	1.84368e-95								RP11-549J18,1	-1.67268	1.56444e-05			SLC19A1	1.24737	1.81934e-105
RP11-465B22,3	-1.41246	4.76454e-11								TMEM8B	-1.67174	1.70384e-18			RP11-278A23,1	1.24695	3.57978e-05
PATL2	-1.41164	3.72619e-09								RP11-752G15,8	-1.67146	1.68226e-05			PSMC2	1.24674	3.72949e-193
RHOB	-1.41101	1.38779e-08								SDK1	-1.66922	3.27475e-08			RP11-251G23,5	1.24609	8.00155e-05
TMEM8B	-1.41042	3.19839e-13								ALDH1L1	-1.6671	1.08489e-06			UCHL1	1.24407	3.06286e-105
TKTL1	-1.41008	1.36814e-05								RP11-526D8,11	-1.66585	1.08812e-10			CCR1	1.24399	9.43001e-05
CD79B	-1.40654	1.49489e-14								GBE1	-1.66518	0			CMPK2	1.23738	2.02279e-113
ABHD4	-1.40558	1.81096e-79								WDR86	-1.66338	2.78092e-38			STIP1P3	1.23736	5.70946e-06
APOBEC3G	-1.40373	1.5324e-20								PTPRVP	-1.66326	1.86812e-05			RP11-552O4,2	1.237	7.72697e-05
CRIP3	-1.40177	1.42713e-05								NDUFV2	-1.65974	3.248e-12			MTHFS	1.22946	2.07556e-13
RYR2	-1.40172	1.1504e-05								GSTA4	-1.65679	2.0557e-08			SLC1A3	1.22888	4.97815e-48
SYNGR3	-1.40101	2.95046e-13								UBE2Q2P1	-1.65667	5.33632e-13			ENC1	1.22821	8.93732e-06
FBN3	-1.40037	1.34288e-05								GGT1	-1.6556	8.31654e-15			SMIM15	1.22778	0.000388745
KIF17	-1.39934	9.54861e-06								NPNT	-1.65528	6.03615e-08			ABTB2	1.22463	6.57995e-36
OPTN	-1.39814	3.01438e-67								CNFN	-1.65509	1.19978e-06			EPHX1	1.22425	1.82931e-72
TUBA1A	-1.39704	3.69248e-141								TTC39B	-1.65381	5.37592e-16			LKAAEAR1	1.22306	0.00091096
CTD-2561B21,11	-1.3903	3.74743e-06								GPM6A	-1.6527	1.99148e-65			CCDC173	1.22164	3.07026e-09
OLFML2A	-1.3901	1.08762e-05								TTC39A	-1.64773	1.37575e-19			FTSJ3	1.21904	2.58539e-123
PIK3IP1	-1.38966	1.22514e-25								FAM65B	-1.6472	1.69826e-20			DOLPP1	1.21788	1.98745e-57
RP11-326C3,7	-1.38868	1.82074e-05								LRP2	-1.64685	1.13754e-05			MPDU1	1.21785	2.16773e-85
IFI44	-1.38853	2.80743e-81								RIN2	-1.63874	1.55917e-14			SYN1	1.21596	8.46266e-06
WDR86	-1.38847	6.92885e-28								TCEAL2	-1.63726	2.02533e-05			RDH10	1.21399	5.98264e-100
CD248	-1.3884	1.47772e-05								TJP3	-1.63356	1.97212e-07			FAM83A	1.21281	5.09536e-21
KAZALD1	-1.37811	9.09027e-71								INADL	-1.63347	7.72766e-37			PGBD5	1.21257	0.000821627
EXD3	-1.37622	8.92815e-24								DPY19L1P1	-1.63158	9.14003e-07			MT-TI	1.20922	1.7978e-06
LTBP1	-1.37515	1.1532e-08								RNF150	-1.63031	4.36885e-15			ATP1A3	1.20876	2.60414e-60
SMPDL3B	-1.37393	1.49574e-17								BTNL9	-1.62923	6.94007e-37			RP11-478H16,1	1.20696	0.00244379
SH2D3C	-1.37317	7.18973e-59								MARVELD3	-1.6232	1.46143e-05			TNFSF13	1.20602	5.02811e-09
C12orf76	-1.371	1.04302e-29								SAMD11	-1.62289	3.38311e-07			LHB	1.20429	0.00264124
FAM65B	-1.3678	1.64298e-11								SLITRK5	-1.61958	9.32004e-57			AKT1S1	1.20323	4.95306e-66
RP11-617F23,1	-1.36758	6.8052e-18								PLEKHG5	-1.61893	1.50315e-25			MFSD2A	1.20237	9.19937e-21
CCDC162P	-1.36631	2.59785e-05								HLA-DQA1	-1.61082	1.27747e-08			S100P	1.20226	0.000666852
C20orf166-AS1	-1.36509	3.1107e-07								KLHL24	-1.60989	3.86336e-65			PYY2	1.20117	0.00228117
XIRP1	-1.3631	2.77212e-05								EDA2R	-1.60974	2.65119e-05			ZWILCH	1.19963	1.08717e-171
LSP1	-1.3563	1.08283e-87								ZEB1-AS1	-1.60813	9.08335e-14			CDK5	1.1988	4.41564e-35
BAIAP2L1	-1.3522	4.12087e-18								DOCK6	-1.60772	1.26842e-158			SYP	1.19809	2.11426e-06
SCARNA9	-1.352	3.18675e-05								FBXO36	-1.60622	1.67137e-07			NABP2	1.19507	5.98405e-62
GBP2	-1.35151	2.23227e-29								C15orf52	-1.6014	8.97642e-07			SLC22A4	1.19464	1.77192e-08
MAML2	-1.35109	6.09923e-26								KCNN1	-1.60031	4.01011e-05			FUT7	1.19341	9.32963e-05
EGR3	-1.35071	3.67699e-12								RASSF4	-1.59889	7.72253e-77			WDR77	1.19161	1.13761e-70
ZC3H6	-1.35022	1.13057e-18								PEAR1	-1.59751	6.35073e-24			RP11-64K7,1	1.18815	1.60976e-16
AMY2B	-1.35013	4.49279e-09								AF131216,6	-1.59609	5.6871e-06			GPATCH4	1.18645	6.14477e-82
LINC01252	-1.34995	2.39011e-05								SH2D3A	-1.59478	3.44333e-17			ZFP2	1.18592	0.00308364
MFGE8	-1.34968	1.03669e-122								TNNT1	-1.59381	9.85418e-93			TOMM40	1.185	2.0758e-178
KIAA1324L	-1.34762	1.83506e-06								UBA7	-1.59197	1.66407e-100			NDUFAF4	1.18271	3.98781e-48
AC079466,1	-1.34703	0								NLRP1	-1.59089	6.53965e-102			DHX9	1.18056	0
LOXL1	-1.34629	5.9261e-20								GSTM2	-1.58919	3.80219e-49			UBE2SP1	1.17941	1.05312e-12
KREMEN2	-1.34596	5.15988e-24								RP11-302L19,1	-1.58897	3.2198e-05			CTC-487M23,6	1.17883	0.00139806
SMAD7	-1.3454	1.42189e-05								TMED10P2	-1.58789	3.79987e-05			CLEC5A	1.17433	0.000454978
COL9A2	-1.34539	1.62584e-16								SAT1	-1.58593	4.07585e-212			RP11-849N15,3	1.17301	0.00208418
BHLHE40	-1.34142	2.11849e-132								FAM131C	-1.57712	4.50797e-05			SLC1A5	1.17279	0
PRR33	-1.34136	3.39589e-05								ALDH3B1	-1.57465	7.38698e-28			ADAT3	1.17194	2.67531e-10
MRC1	-1.34019	4.30244e-08								ZNF849P	-1.56528	1.51091e-05			TRMT61A	1.1719	1.06188e-67
UGT2B28	-1.33793	3.89031e-05								PDE8B	-1.56396	6.75042e-31			CCDC86	1.17181	9.4022e-116
IL32	-1.33766	4.32619e-59								CD248	-1.56382	5.44939e-06			WNK2	1.16916	5.44427e-35
SPARC	-1.33567	7.17644e-98								RP11-660L16,2	-1.56315	3.21489e-19			ABALON	1.16686	0.00375289
ESRP1	-1.33563	9.34717e-68								HVCN1	-1.56157	2.31833e-33			MCOLN1	1.16643	5.9444e-26
SOWAHA	-1.33346	2.45329e-07								ZP3	-1.56106	5.19696e-08			SLC29A1	1.16285	1.3916e-261
BMF	-1.33234	3.13533e-86								ALMS1-IT1	-1.56041	8.24178e-06			GCLM	1.1619	3.90683e-70
GNG7	-1.33214	1.4986e-54								ZNF514	-1.5597	2.58422e-27			AC002467,7	1.16114	0.000438946
MRC2	-1.33003	1.29026e-48								RP11-563J2,2	-1.5587	6.80078e-05			RP11-618N24,1	1.15995	5.76211e-05
RASSF4	-1.32417	2.45959e-19								SYT17	-1.55859	4.90783e-05			SELL	1.15939	1.009e-22
CYFIP2	-1.32384	2.29646e-264								RP11-42I10,1	-1.55675	4.97369e-05			DDRGK1	1.1586	4.11949e-66
TRIM22	-1.31604	2.25603e-206								LCN15	-1.5555	6.81016e-05			RP11-121A8,1	1.15721	1.23431e-07
CSPG4	-1.31239	7.53902e-06								MCC	-1.55488	5.20099e-06			AKAP3	1.15521	0.00257215
AC005307,3	-1.3113	5.19419e-06								RP11-553L6,5	-1.55356	4.80593e-05			RHOBTB2	1.15453	4.62579e-39
CD4	-1.31059	0								RAB37	-1.55285	2.97654e-57			IPO13	1.1514	4.76048e-83
TMSB4XP8	-1.30805	6.3104e-22								RARRES3	-1.55269	6.53103e-05			AC090587,5	1.15092	0.00419081
ACTA2	-1.30652	5.64018e-15								IL11RA	-1.55156	8.89073e-32			RP11-968A15,8	1.15028	0.00419893
PNPLA3	-1.30179	3.87773e-06								AATK	-1.55034	1.79707e-28			SRPRB	1.14996	1.31301e-176
ALDH1L1	-1.29735	6.33327e-05								CBLN3	-1.54743	2.84328e-05			DOHH	1.14925	6.82143e-59
ANGPTL4	-1.29679	5.43578e-05								CREB5	-1.54731	6.26628e-07			PIR	1.14855	1.22271e-69
TLR1	-1.29427	7.58955e-09								COL9A2	-1.5468	2.2131e-10			AC002310,14	1.14826	1.7478e-06
KLK1	-1.29351	2.16014e-10								SEMA3B	-1.54678	1.04165e-11			LMAN2L	1.14791	1.34532e-38
RP11-511B23,1	-1.28882	8.29503e-11								CTD-2530N21,4	-1.54537	1.35132e-05			SRM	1.14703	8.6428e-170
REC8	-1.28871	6.08667e-22								LY86	-1.54473	4.09694e-57			DDX11L2	1.14652	0.00412825
KYNU	-1.28418	8.6004e-06								CRIP2	-1.54055	5.92886e-12			LPCAT1	1.14645	4.20552e-12
SPINK4	-1.28371	1.26797e-10								ZNF841	-1.53946	8.43194e-10			RNASE3	1.14537	0.00355195
SLC18A1	-1.2835	1.30813e-12								BAIAP2L1	-1.53866	2.2075e-16			PTX3	1.14447	0.00210822
ANKDD1A	-1.28332	3.17389e-21								C1S	-1.53434	8.50518e-26			USP5	1.14433	4.32957e-137
H6PD	-1.28265	4.63171e-24								KCNH8	-1.53112	3.20259e-12			AMPD3	1.14362	7.12617e-11
CD70	-1.28133	1.00204e-15								TOX	-1.53085	5.67972e-40			VGF	1.14361	2.20665e-05
GAS7	-1.28031	3.26845e-28								RP11-434B12,1	-1.53018	7.80426e-05			AQP2	1.14132	0.00375931
SLC2A3	-1.27696	4.57122e-177								YPEL4	-1.52976	1.23368e-07			FGFBP3	1.13907	1.00806e-09
RP1-92O14,3	-1.27548	1.08552e-05								CRYL1	-1.52918	1.27579e-44			SERHL	1.13856	0.00217169
IRS1	-1.27431	8.66134e-17								SPOCK2	-1.52907	1.01391e-119			TUBG1P	1.13802	0.00210538
EMP1	-1.27045	4.48457e-220								AC074289,1	-1.52541	4.20518e-05			RP11-135F9,4	1.13789	0.00404865
IL11RA	-1.27025	3.28189e-31								PRRT2	-1.52532	5.93908e-07			PCDH12	1.13733	0.00190043
FGF12	-1.27001	4.33906e-06								RP11-23F23,2	-1.52423	6.40495e-05			RP11-567G24,1	1.13554	1.93805e-05
CBLN3	-1.26934	4.98273e-05								PRDM16	-1.52393	2.73137e-05			ALYREF	1.13552	8.96125e-154
TMSB4XP4	-1.26582	7.21874e-08								AJ006998,2	-1.5214	5.13114e-07			NUDC	1.13358	1.07453e-195
WSB1	-1.26516	0								SEMA4A	-1.51624	9.6554e-05			RP1-191J18,66	1.13345	0.000399723
CAPS2	-1.26419	3.40194e-05								CCNG1	-1.51583	0			EBNA1BP2	1.13279	3.19453e-159
CD83	-1.26133	2.78421e-40								FOXD3-AS1	-1.51349	4.7388e-05			DNAJB1	1.13194	3.85191e-138
ACAP1	-1.25855	2.43076e-96								SH2D3C	-1.51222	6.93931e-25			RP11-650L12,2	1.13157	3.29758e-09
ERP27	-1.25689	1.20457e-08								CHRNB4	-1.5116	0.000116395			MPZL3	1.13036	7.4652e-71
PTPRVP	-1.25632	9.76049e-05								RHOBTB1	-1.50632	2.46623e-46			SIGLEC10	1.12886	2.58865e-14
NOXA1	-1.25546	4.85444e-18								TMEM220-AS1	-1.5035	8.94012e-05			SIVA1	1.12832	2.05615e-112
AC093818,1	-1.2526	2.37558e-17								NOTUM	-1.50214	1.99621e-13			ATP6V0B	1.12768	7.933e-267
SLFN13	-1.25243	1.85421e-32								BOLA3-AS1	-1.50079	4.42709e-08			SPATA41	1.12752	0.00483536
CTD-3184A7,4	-1.25206	1.06159e-13								PIANP	-1.50048	6.17223e-08			CCT5P2	1.12506	3.67251e-11
KLHDC1	-1.25124	4.42503e-06								HSD17B14	-1.49895	0.000103145			WDR62	1.12458	8.38759e-42
RAG1	-1.24788	2.71875e-05								DOC2GP	-1.49721	0.00010568			SLAMF6	1.12455	5.47643e-15
CRYL1	-1.24752	4.74546e-29								GOLGA8A	-1.49715	1.1982e-157			HSPE1P9	1.12395	0.00489166
DENND2D	-1.24736	1.37958e-07								LOXL4	-1.49496	5.47587e-05			DHX9P1	1.12359	1.51372e-18
AK1	-1.2473	2.11262e-06								LINC00605	-1.49213	0.000130098			LA16c-OS12,2	1.12286	0.00384186
TJP3	-1.24695	3.28764e-05								RHOB	-1.49099	1.51283e-05			TNPO1P3	1.12222	0.000642964
ACSF2	-1.24621	5.53563e-65								PATL2	-1.49079	5.44939e-06			RABEPK	1.122	1.06329e-57
EPB41L1	-1.2415	3.60338e-13								RRAS	-1.49077	1.75555e-35			SLC6A9	1.12141	2.67513e-17
L1CAM	-1.24101	1.31526e-07								SCPEP1	-1.49052	5.85298e-75			RRP9	1.12014	1.38416e-121
ZNF540	-1.24039	6.09989e-07								ZC3H6	-1.48943	5.73967e-17			METTL13	1.11717	1.48631e-111
HEYL	-1.24034	2.46257e-16								CDRT4	-1.4868	0.000151336			UTP20	1.11668	4.81317e-90
TSC22D3	-1.23853	3.28602e-131								SPINK2	-1.48559	3.99127e-33			MEPCE	1.11568	2.30825e-89
LINC01257	-1.23849	1.72534e-13								RP11-897M7,1	-1.48288	0.000144212			SLC4A8	1.11476	1.19241e-07
FDXR	-1.23743	2.67359e-69								ZBTB7C	-1.47831	8.97272e-05			CTD-2124B8,2	1.11425	0.00564471
RCN3	-1.23664	0.000135949								SYCE1L	-1.47552	2.58127e-08			DHX37	1.11249	1.95206e-80
DARS-AS1	-1.23459	0.000141275								RP11-960L18,1	-1.47319	9.49582e-06			PSMD11	1.11165	5.10637e-175
RP11-284F21,9	-1.23426	8.85192e-05								JMJD1C-AS1	-1.47223	0.00014606			BRMS1	1.11062	1.63297e-74
C1orf228	-1.23329	4.30969e-249								KDM7A	-1.46971	8.21206e-46			TMX2	1.10897	1.06523e-92
TNNI3	-1.23236	6.60126e-05								COL6A1	-1.46739	7.25272e-101			SP3P	1.10845	0.00396803
SCD	-1.23089	0								RNF152	-1.46645	4.31727e-05			C17orf107	1.10657	0.0049017
C2orf48	-1.23008	7.65798e-09								NIPSNAP1	-1.46605	1.42561e-108			RBM47	1.10656	2.01493e-10
COL9A3	-1.22955	2.65027e-11								LRRC2	-1.46108	3.81749e-05			SNRNP25	1.10488	2.84255e-90
PIK3R6	-1.22939	1.03256e-18								ZNF347	-1.46099	0.000201454			NBPF1	1.10376	1.33715e-15
RP11-473M20,9	-1.22828	2.44835e-56								HOXC11	-1.46078	5.60653e-06			RUVBL1	1.10171	9.02841e-151
RP11-285F7,2	-1.22728	2.1135e-05								KCNJ11	-1.45891	3.5945e-20			PRDX1P1	1.10021	0.00661886
NRBP2	-1.22404	2.71616e-37								GAS5	-1.4586	0			PLAC8L1	1.09941	0.00518529
EFHC2	-1.22186	6.3737e-16								OGT	-1.45695	0			AP3B2	1.0982	0.00196161
THSD7A	-1.21731	1.51053e-05								EMID1	-1.4561	1.05754e-19			PSPH	1.09791	1.45207e-55
CRYBB1	-1.21707	2.56183e-07								TCP11L2	-1.45366	4.1613e-06			C19orf24	1.09661	6.11076e-33
SLA2	-1.21696	5.21819e-07								DFNA5	-1.45253	4.99501e-07			PEPD	1.09605	1.17122e-67
RP11-467L13,7	-1.21584	1.18997e-10								ANKRD19P	-1.4479	3.21347e-81			SERPINB8	1.09492	2.12974e-09
TSPAN32	-1.21565	8.14841e-21								RN7SK	-1.44668	0.000197526			GPS2P1	1.09337	4.76547e-05
EDA2R	-1.21519	0.000196673								HDAC5	-1.44511	2.03741e-110			AC073333,8	1.09092	0.00477176
YPEL3	-1.21447	2.13187e-31								EPB41L4A-AS1	-1.44472	8.43429e-83			HSPD1P5	1.08946	9.04831e-11
GPR176	-1.21301	8.0456e-07								PDK1	-1.44377	1.58108e-297			RP5-1100H13,3	1.08866	0.00731979
SNTA1	-1.21166	1.66467e-10								KIAA1407	-1.44345	1.30383e-07			MPV17L2	1.08837	3.09346e-33
BTBD19	-1.21146	5.11217e-05								REEP2	-1.44316	1.67449e-21			LTB4R	1.08678	7.23447e-13
PTGER4	-1.21071	9.95703e-25								ZFAS1	-1.44164	9.01528e-149			LINC00890	1.08572	0.00317328
XAF1	-1.21014	0.00018795								AK1	-1.44132	4.17481e-06			RABEP2	1.0836	5.52306e-30
RAB37	-1.20838	5.52259e-22								GP9	-1.44108	9.57104e-06			POLE4	1.08334	1.79318e-48
NIPSNAP1	-1.20807	1.13436e-108								RP11-617F23,1	-1.44089	4.23934e-13			LINC00638	1.08234	0.00101915
ANO9	-1.20759	2.44524e-07								UGT2B28	-1.43986	0.000252953			FAM131A	1.08193	0.00524717
C14orf132	-1.20698	1.23211e-11								TUBAL3	-1.43964	0.000198154			DDX49	1.0819	7.60943e-88
APLP1	-1.20313	2.75973e-10								RP11-658F2,8	-1.43716	8.33502e-19			RP11-405M12,4	1.0803	0.00743611
RP4-665J23,1	-1.20134	1.83264e-07								NEK5	-1.43682	6.49177e-09			HSP90AB3P	1.07886	1.32074e-86
NAALAD2	-1.20114	1.00552e-12								SEPT5	-1.43435	8.63814e-67			CHCHD3P3	1.07865	8.78333e-11
C17orf64	-1.20023	8.60852e-05								DNAH1	-1.43372	2.26514e-28			ZCCHC5	1.07817	0.00501374
SCDP1	-1.2002	3.84272e-14								MTRNR2L8	-1.4314	2.34043e-13			CEBPA	1.07781	6.74681e-93
CTC-523E23,5	-1.20002	0.000113908								CSF3R	-1.4301	5.97448e-15			RTN1	1.07657	0.00573718
CD300A	-1.19983	5.69315e-67								ALOXE3	-1.42995	0.000266279			RP11-118D22,3	1.07482	0.00219665
PTGER1	-1.19962	0.000270102								CPLX1	-1.42866	3.60313e-06			CSF2RA	1.07432	5.8827e-07
RP11-168O16,1	-1.19611	0.000237833								NDRG1	-1.42803	8.58049e-74			SELPLG	1.07209	6.13195e-24
LINC00926	-1.19597	3.99701e-07								PFN1P2	-1.42734	6.5083e-05			ACTRT3	1.0718	0.0029362
TRAF3IP3	-1.19563	1.18837e-20								ERO1B	-1.42701	2.1012e-48			EPDR1	1.07082	1.76083e-69
PPP4R1L	-1.19507	0.000155245								MFAP2	-1.42405	0.000225232			RP11-297L17,6	1.07031	0.00276391
MIR600HG	-1.19466	3.5927e-27								RP1-283E3,8	-1.42288	4.96622e-05			NKG7	1.07018	5.69017e-14
IGLL1	-1.19241	1.77211e-10								PDIA2	-1.42245	4.21831e-06			CLEC12A	1.06976	0.00823097
CRACR2B	-1.1908	1.14244e-11								GMDS-AS1	-1.42204	1.32895e-09			LINC00680	1.06295	2.18518e-06
PCSK4	-1.18916	2.06613e-05								RP11-266L9,4	-1.42133	8.3505e-05			CEP19	1.06248	5.19164e-11
CA3-AS1	-1.18886	0.000175071								RP11-508N22,12	-1.42017	4.93355e-06			CTC-534A2,2	1.06182	2.20728e-05
AC007191,4	-1.18883	1.08877e-05								PDE2A	-1.41831	0.000311547			CCT5P1	1.06138	2.65942e-06
CACNA1C-AS2	-1.18794	8.35902e-05								CARF	-1.41782	2.34684e-22			PHBP21	1.06126	0.00143257
SAT1	-1.1875	2.39861e-139								RPL13AP25	-1.4174	1.60338e-35			SPATS2L	1.06107	4.92514e-78
VWF	-1.18696	0.000109455								RP3-449O17,1	-1.41197	3.28225e-08			RP11-129M16,4	1.06106	0.000194093
TNS1	-1.18691	1.37327e-12								STARD9	-1.41176	1.87259e-107			ARC	1.05872	5.24987e-06
AK7	-1.18689	0.000259684								AC005281,1	-1.41007	0.000246062			MBD3	1.05816	7.99404e-78
SMARCA1	-1.18464	4.05794e-21								KCNJ4	-1.40947	1.84482e-06			CCT5	1.05815	0
PLAT	-1.18105	0.00023307								SOD1P3	-1.40939	0.000346309			PSMD3	1.05665	1.04118e-289
LINC01588	-1.1809	0.00017054								GDF15	-1.408	5.15554e-15			ALG14	1.05635	6.35729e-08
CHST12	-1.18064	3.75344e-26								TMEM71	-1.40769	1.97689e-24			CMSS1	1.05565	7.72479e-86
NCF1	-1.18047	0.000301231								AC007246,3	-1.4071	1.27574e-18			HEPH	1.05527	1.07626e-05
COL26A1	-1.17949	0.000327766								CD80	-1.40626	0.000178376			ECE2	1.05456	6.35783e-28
TMOD1	-1.17899	1.48273e-05								AP001171,1	-1.40596	2.21889e-07			NME1	1.05412	6.72691e-75
ADHFE1	-1.17867	1.63424e-05								RP11-105N14,1	-1.40462	3.65763e-05			SEPHS1P4	1.0539	0.00720221
NOTCH3	-1.17842	2.51366e-44								DSP	-1.40302	0.000263908			FTH1P15	1.05353	0.00236559
BSN	-1.17842	1.62167e-07								UPB1	-1.40075	0.00028306			RHOH	1.05309	9.96479e-32
TRANK1	-1.17373	3.96565e-105								SH3D21	-1.40067	4.68224e-21			DPH2	1.05281	3.27036e-99
TNFRSF10C	-1.17167	4.80124e-05								FABP3	-1.40064	1.93437e-07			FOSL2	1.05246	4.6232e-40
PROS1	-1.1716	4.13162e-51								TSC22D3	-1.40034	1.00612e-122			BMX	1.05137	1.15769e-13
MPO	-1.1714	1.01962e-57								IFI44L	-1.39996	0.000311779			PHTF1	1.05097	3.32881e-46
ERBB3	-1.17135	0.000199954								RORA	-1.39982	4.69724e-05			ORAI1	1.04989	1.52021e-101
DNAJB13	-1.16945	0.000361702								MUC3A	-1.39843	0.000115607			RP11-728G15,1	1.04925	0.0100703
ADAMTSL4	-1.16848	2.97438e-27								RP1-39G22,7	-1.39768	7.49918e-14			MLC1	1.04863	5.79732e-273
CCDC74B	-1.16761	0.000405997								MS4A7	-1.39547	0.000105032			PSMC1P1	1.0486	1.37007e-09
PLCXD1	-1.16706	3.18043e-289								MYB-AS1	-1.39503	0.000307622			HSD17B10	1.04808	2.28625e-148
TMEM220-AS1	-1.16534	0.000180916								GBP1	-1.39497	1.34873e-09			INTS4P2	1.04682	0.00925689
MTURN	-1.16534	3.73142e-70								D4S234E	-1.39456	0.000281456			CTD-2619J13,19	1.04638	0.00462389
PARP9	-1.16516	5.05947e-55								CYTH4	-1.39417	2.42218e-25			UBE2S	1.04566	1.38762e-85
LY86	-1.164	8.97136e-55								C2CD4C	-1.39361	4.19008e-11			LYNX1	1.04392	0.0105821
LDHAP4	-1.16054	2.48828e-43								TNNI3	-1.39306	1.9868e-06			ALG8	1.04377	2.62026e-94
PCSK6	-1.16011	3.20651e-22								PHLDA3	-1.39294	5.65015e-08			TEX261	1.04313	3.95963e-136
LTBP3	-1.15902	1.66944e-84								GGTA1P	-1.3915	0.000388998			CCT7P1	1.04265	0.000239168
ZNF792	-1.15685	4.5365e-23								MYRF	-1.39104	1.09319e-43			PHBP8	1.04194	2.1277e-05
DICER1-AS1	-1.15425	2.11277e-05								PPFIBP2	-1.38896	2.36456e-25			BAG3	1.04153	7.18486e-56
HDAC7	-1.15382	3.91836e-201								ZNF404	-1.38862	0.000117427			CCDC78	1.04042	4.94133e-07
EMID1	-1.15318	2.31321e-09								CTC-490E21,11	-1.38753	0.000356775			UBFD1	1.04021	1.86324e-99
TMSB4XP2	-1.15248	0.000354101								CTB-12A17,2	-1.38736	0.000436099			CYP2S1	1.03836	6.41597e-35
CD6	-1.14951	4.08361e-05								ATG16L2	-1.38644	1.3053e-112			AC007040,11	1.03828	0.00171056
DUSP15	-1.14617	1.32325e-05								TMSB4XP8	-1.38531	2.35759e-12			SPTA1	1.03795	0.000442915
PBXIP1	-1.14448	1.24879e-58								PKP3	-1.38453	2.14473e-06			TEX19	1.03659	0.0092154
ADAMTS10	-1.1437	5.79807e-13								FOXD2-AS1	-1.38354	8.85654e-33			PRDX1	1.0362	5.29551e-259
DPEP2	-1.14361	8.78602e-07								CAPN5	-1.38245	1.148e-22			NAPA	1.03531	1.9052e-50
BTN3A1	-1.1431	1.71697e-39								CD4	-1.38114	4.8335e-167			RP11-148K1,12	1.03306	0.00621953
SKIL	-1.14212	1.8488e-06								RP3-508I15,9	-1.38016	1.72729e-05			PSMC1P2	1.0328	0.0115542
IL5RA	-1.14107	0.000331125								VWDE	-1.38015	9.81759e-20			SPHK2	1.03258	3.24296e-22
ATP6V1B1	-1.13678	3.02543e-07								C20orf203	-1.37946	0.000343971			ENOX2	1.03254	1.10719e-46
FAM162A	-1.13614	5.61897e-117								CDA	-1.3753	0.00020328			CTD-2270L9,4	1.03243	0.0113888
GSTM3	-1.13553	1.11876e-20								RP11-600F24,7	-1.37525	6.384e-05			BCAR1	1.03158	5.88642e-05
RP11-159D12,2	-1.13537	2.54585e-06								YPEL5	-1.37409	3.98179e-57			VPS9D1-AS1	1.03076	3.71039e-14
RAP1GAP	-1.13504	1.92512e-13								SMIM10L2A	-1.37369	1.02228e-07			CCNE1	1.02988	1.79567e-45
GBP3	-1.13391	2.22533e-14								STX1B	-1.37315	3.22203e-05			SYNC	1.02986	0.0063817
IGFBP6	-1.1335	0.000575542								LIMS2	-1.37272	0.000401794			POLA2	1.02983	6.75051e-118
RP4-717I23,3	-1.13292	2.38338e-15								NNAT	-1.37219	0.000268443			AC117947,1	1.02845	0.00304499
MAGED1	-1.13219	8.45422e-253								C1orf228	-1.37206	9.94851e-112			AC007278,3	1.0274	0.00783841
JAM2	-1.13194	1.31944e-05								PRPH	-1.37197	4.71437e-07			ZNF132	1.02726	0.000343971
ADSSL1	-1.13077	0.000517025								BIRC3	-1.37107	0.000171824			SPR	1.0271	1.88623e-61
AP001171,1	-1.12575	9.68086e-22								CKM	-1.36971	6.55855e-05			FAM129C	1.0261	0.0105503
LINC00894	-1.12515	2.10475e-07								ATP6V1B1	-1.36909	6.0819e-09			SLC4A2	1.02591	7.56362e-111
LDHAP3	-1.12122	3.65598e-25								TMOD1	-1.36886	2.93214e-15			CENPI	1.02476	7.60153e-55
CTC-435M10,12	-1.12048	0.000605955								CD52	-1.36868	1.4746e-155			RP13-383K5,4	1.02437	3.4936e-07
LTF	-1.11943	0.000581179								RP11-284F21,10	-1.36821	6.5837e-10			CISD2	1.02318	2.77521e-38
GPI	-1.11867	0								CELF5	-1.36788	0.000493083			YWHAB	1.02291	6.39924e-187
KCNQ1	-1.11859	7.1389e-09								H6PD	-1.36679	7.51291e-49			MARS	1.0228	6.90499e-230
SLC29A4	-1.11665	1.06304e-13								RP1-179N16,6	-1.36671	0.000492661			PSME3	1.02214	1.80457e-203
CTD-2516F10,2	-1.11453	0.000202226								PLEKHB1	-1.36663	7.2439e-05			ATP13A2	1.02018	1.86277e-83
FABP3	-1.1143	8.08516e-05								RP11-93B14,10	-1.36566	0.000504272			NPM1P9	1.02014	0.00684951
HEG1	-1.11408	6.26278e-13								AC005229,1	-1.36427	0.000557194			PSMB5	1.0194	5.24855e-129
TYMSOS	-1.11408	6.61103e-07								PCSK5	-1.3624	5.01847e-12			GTF3C6	1.01856	6.38107e-48
ICAM3	-1.11322	4.09243e-36								RP13-554M15,2	-1.36163	0.000575021			CACYBP	1.01836	4.2714e-133
ITGB2-AS1	-1.113	0.000209653								CTD-3184A7,4	-1.36084	3.06733e-15			AC091729,9	1.01645	0.000316168
PECAM1	-1.10987	1.32384e-27								ERVH48-1	-1.35996	7.93681e-10			SMG9	1.01472	1.94274e-53
RGS9	-1.10964	0.000836243								PAPLN	-1.35953	2.25582e-14			S100A1	1.01298	0.0108412
FBLIM1	-1.10896	6.96405e-16								RP11-574K11,24	-1.35769	4.98631e-29			RSPH4A	1.01262	0.0132998
BCL6	-1.10833	6.01777e-13								CD109	-1.3566	4.95004e-165			CD244	1.0123	3.80898e-36
HEATR4	-1.10747	0.000843438								PROC	-1.35593	0.000231655			CLEC4A	1.0121	0.00854171
GALNTL6	-1.10729	5.09655e-10								CD72	-1.35344	2.17859e-12			RP11-12G12,7	1.01189	1.8723e-09
RP11-319G6,1	-1.10521	0.000829697								CEMIP	-1.35311	6.13884e-07			RSU1	1.01094	4.57206e-129
KIAA1462	-1.10488	2.45582e-09								GARNL3	-1.35296	1.62739e-09			APLN	1.01032	1.44532e-17
GPA33	-1.1042	2.13608e-05								C14orf132	-1.35217	4.49969e-35			RP11-120B7,1	1.01031	0.000307622
CLCN4	-1.10379	4.21943e-46								MZB1	-1.35102	9.29334e-07			TMEM110	1.0102	1.0686e-05
LINC00540	-1.10049	0.000717781								ANKRD34B	-1.35007	0.000395729			SLC9A1	1.0099	3.18248e-41
C22orf34	-1.09978	2.10864e-16								RCSD1	-1.34964	8.27731e-100			U2AF2	1.00938	1.23204e-160
CRHBP	-1.09923	0.000378052								AC007743,1	-1.34932	0.000361437			PSMC1	1.00928	3.84688e-28
MS4A4E	-1.09894	0.00091709								C17orf64	-1.34881	0.00050097			MNDA	1.0092	0.0133497
LDHAP5	-1.0986	1.50769e-13								NFASC	-1.34755	0.000652024			TSSC4	1.00882	1.93276e-28
ZNF385C	-1.09498	5.23691e-06								CPAMD8	-1.34558	3.57239e-11			ALG3	1.00817	1.37956e-110
IL2RG	-1.09485	0								FNBP1P1	-1.34496	6.28698e-06			UHRF1	1.00807	2.0105e-82
EDA	-1.09434	0.000246905								LGI2	-1.34492	0.000582212			SEC11C	1.00807	3.03251e-36
RP11-589P10,5	-1.09376	0.000518656								CPE	-1.34422	2.80239e-06			PSAT1	1.00745	6.20815e-130
ST5	-1.0934	0.00065994								FCMR	-1.33952	7.17446e-06			PIGV	1.00676	1.78672e-11
SHC2	-1.09333	5.87807e-13								DENND3	-1.33881	1.35673e-174			CTC-428G20,1	1.00534	0.0126724
NEK6	-1.09289	3.6036e-80								RP11-452L6,1	-1.33863	0.000719803			S100A11P1	1.00431	0.00047713
THY1	-1.0925	1.26403e-08								MEIS3	-1.33805	1.52305e-07			GRWD1	1.00345	7.60912e-87
LDHA	-1.09203	0								RP11-168O16,1	-1.33802	0.00073522			TSACC	1.00255	0.0130725
PAPLN	-1.09192	2.69421e-12								SLFN5	-1.33724	5.49869e-06			CHRNA5	1.00212	2.48372e-20
PCYOX1L	-1.08982	9.32141e-34								HOXB-AS1	-1.33695	1.35324e-06			TMCO1	1.00173	1.31421e-115
SREBF1	-1.08963	9.74405e-194								ABCA5	-1.3332	1.22763e-28			RP11-61N20,3	1.00145	1.41549e-06
C1QTNF6	-1.08921	1.54999e-13								ANKDD1A	-1.33237	6.84425e-18			EMC3	1.00138	1.0701e-78
CTB-55O6,8	-1.08733	1.72024e-10								HIST1H2BN	-1.33224	6.5815e-06			ABCB8	0.999775	2.18513e-19
PRPH	-1.08681	7.91697e-05								LRRC75B	-1.33215	8.27409e-18			POLR2L	0.999766	2.28897e-59
CFH	-1.08665	1.13748e-113								RP11-1023L17,1	-1.33197	1.02919e-06			PPID	0.999608	9.39381e-54
CD52	-1.0864	3.10308e-126								NOX5	-1.33173	0.000151134			RP11-320A16,1	0.999218	0.0147374
NEURL1B	-1.08611	7.9602e-11								IL18	-1.33165	4.4262e-22			RP11-378A13,1	0.99912	0.0040615
SRGAP3	-1.08593	1.80885e-08								N4BP2L2-IT2	-1.33151	4.50445e-07			UFD1L	0.999094	4.26919e-66
HSPA12A	-1.08589	4.88681e-05								LINC01257	-1.33054	6.02883e-05			HGH1	0.99884	9.27187e-91
HSD3B7	-1.08541	1.63295e-05								SRPX	-1.32897	5.78358e-10			CARD6	0.998593	1.10142e-12
SAMD11	-1.08536	0.000802712								MIR600HG	-1.32858	7.56498e-33			DHX34	0.998453	9.9271e-40
GSTM2	-1.08362	3.52119e-13								SOWAHA	-1.32825	7.34028e-05			TCP1	0.99832	0
DNAJC22	-1.08346	7.92076e-05								ADPRM	-1.32779	1.08343e-20			GLIPR1	0.997816	9.02824e-41
FBXL16	-1.08265	1.83002e-09								MYH7B	-1.32775	0.000534329			MSRB1	0.996987	2.53902e-27
SLC17A7	-1.08258	0.000143582								CCDC74B	-1.32694	6.40153e-05			HSP90AB1	0.996519	0
TAPBPL	-1.0818	1.43597e-28								ZNF891	-1.32551	1.39533e-20			HHIP	0.996192	0.0151087
MYCN	-1.08162	2.98963e-06								RP11-337N6,3	-1.32501	0.000504272			SCFD2	0.995525	2.25889e-51
GBP1	-1.07944	0.00119618								NFATC4	-1.32374	0.000769952
CDA	-1.07878	0.00121293								ACAP1	-1.32358	3.71176e-70
GP9	-1.07866	6.74205e-05								GGT5	-1.32221	8.01857e-31
AATK	-1.0781	6.70582e-11								RP11-159H10,3	-1.32007	4.48438e-05
EMILIN2	-1.07771	1.25606e-11								CTD-2010I16,1	-1.3197	0.000343971
SLC16A2	-1.07655	2.14266e-43								GLTSCR2	-1.31865	0
EXOC3L2	-1.07482	9.97212e-07								MTRNR2L13	-1.3185	0.000179129
ITGA7	-1.07439	5.56891e-26								SAMD4A	-1.31823	4.60221e-31
DNAJC5B	-1.0738	0.00121772								PLAG1	-1.31678	1.43743e-09
LDLRAD4	-1.07352	3.3882e-08								RP11-1055B8,1	-1.31629	1.20063e-05
METTL7A	-1.07305	2.57706e-47								LINC01033	-1.31604	0.000928419
GCHFR	-1.07243	4.9579e-06								H2AFJ	-1.3152	3.19233e-15
C1orf61	-1.07214	0.00130999								AC004540,5	-1.31433	0.000925924
COL24A1	-1.07147	1.65283e-36								N4BP2L1	-1.31385	1.10398e-37
MAP3K7CL	-1.07125	0.000398236								MIR7111	-1.313	0.000647723
NAPSB	-1.07124	0.0011686								PSD2	-1.31065	0.000740328
ARHGEF3	-1.07112	7.17645e-54								AC005154,6	-1.30967	2.64245e-39
SNX32	-1.07095	0.000184665								BTN3A1	-1.30963	2.50091e-42
LHPP	-1.0701	1.67624e-07								CTD-2013N24,2	-1.30833	0.000510547
ZFP36	-1.06817	9.06004e-59								DDIT3	-1.30763	3.18909e-15
PLAC1	-1.06767	0.000735105								BSN	-1.30749	1.74516e-06
SLC8A3	-1.06589	0.00022347								ACTG1P17	-1.30705	0.000359574
JCHAIN	-1.06581	0.00111581								BSPRY	-1.30611	4.1992e-23
N4BP2L1	-1.06575	6.46039e-34								MCCC1-AS1	-1.30509	0.000640735
RP11-526D8,11	-1.0624	0.000221622								ITGA8	-1.30478	0.000773442
F5	-1.06173	0.00130439								ANXA2R	-1.30394	2.65498e-06
IRF9	-1.06156	3.62492e-06								C11orf65	-1.30326	0.00104175
STX1B	-1.06137	0.00146177								PAQR5	-1.3032	6.78401e-05
ST8SIA6	-1.06081	2.61913e-11								RP11-367G6,3	-1.30269	1.43262e-07
SLC6A8	-1.06024	4.77858e-207								CTD-2555K7,2	-1.30253	0.000702988
FAT4	-1.05983	0.00128864								GOLGA6L5P	-1.30157	0.00105485
ERAP2	-1.05912	6.8647e-23								LGI4	-1.29746	0.000926371
MYL4	-1.05874	0.00151197								NEAT1	-1.29674	6.30681e-221
KCNMB3	-1.05792	0.00019158								C5AR2	-1.29532	7.73454e-05
RP11-600F24,7	-1.0579	0.000144998								CH17-472G23,2	-1.29311	0.000850897
PAQR5	-1.05757	5.88317e-05								ANO9	-1.29295	3.8048e-05
FHDC1	-1.05631	1.09907e-10								TUBB2B	-1.29189	0.00080282
HES1	-1.05582	0.000152638								CMAHP	-1.29069	3.17946e-14
LINC00649	-1.05564	0.00138114								RASL10A	-1.28947	2.89486e-11
ZNF165	-1.05457	4.07424e-08								SDCBP2-AS1	-1.28931	1.31665e-05
FNDC5	-1.05447	0.000503892								HOXA3	-1.28902	0.000689186
HSD17B14	-1.05445	0.00160359								PTGIR	-1.28664	9.01935e-26
NXPH3	-1.05423	0.000645181								SVOPL	-1.28643	1.55258e-06
PPM1N	-1.05366	1.30872e-07								CTSF	-1.28625	8.02915e-79
SH3TC1	-1.05365	3.6104e-21								FOXA2	-1.28611	0.000541752
CFAP45	-1.05219	0.00116863								CTD-2600H12,2	-1.28446	0.00107354
REEP2	-1.05126	2.05988e-06								DIP2C	-1.28402	4.18234e-13
SLFN12	-1.04925	0.000725954								PTPRB	-1.28344	1.15026e-06
SIAE	-1.04765	1.271e-06								ZFP90	-1.28318	2.55566e-31
VNN2	-1.04732	3.17489e-05								PKDCC	-1.28259	2.32375e-22
ZEB1-AS1	-1.04672	1.04466e-08								ALOX12	-1.28136	2.56419e-05
DBNDD1	-1.04607	2.85564e-23								RP11-244H3,1	-1.28132	7.28615e-07
BTD	-1.04538	7.64724e-18								ATP12A	-1.28049	0.00121946
DGKH	-1.0437	4.16392e-42								GATM	-1.28038	4.62244e-06
RGCC	-1.04356	2.86229e-14								CSAD	-1.28037	3.08326e-21
ACBD4	-1.04074	4.60059e-18								MACROD1	-1.28021	8.69439e-51
GAA	-1.04031	8.67889e-61								CCT6B	-1.2802	0.0003006
FER1L6	-1.04026	0.00078739								ATP8A1	-1.27995	2.44131e-73
APOC1	-1.03913	2.21301e-05								ZNF337	-1.27926	1.36794e-07
PAK6	-1.03812	2.39657e-05								YBX2	-1.27861	8.2658e-08
RP1L1	-1.03758	9.93696e-05								CACNB4	-1.27773	2.69719e-18
CTC-246B18,10	-1.03731	0.00117422								MFI2-AS1	-1.27767	2.5172e-07
SELM	-1.03606	0.000227915								RP11-410L14,2	-1.27745	6.8774e-08
C3orf20	-1.03531	0.00127639								MRAS	-1.27738	0.000944329
FIG4	-1.03487	2.83298e-20								RGCC	-1.27713	1.13154e-16
EPHA1-AS1	-1.03428	0.00173866								RP11-120D5,1	-1.27602	8.29997e-06
ADAMTSL2	-1.03365	0.000802712								ZNF396	-1.27565	1.43501e-05
STARD4	-1.03281	2.4797e-83								MANEA-AS1	-1.27507	0.00100542
UBE2Q2P1	-1.0326	1.05986e-06								RP11-485G7,5	-1.27475	0.00116866
CACNB4	-1.03251	2.14896e-06								SLC5A5	-1.27466	0.00106365
LDHAP7	-1.03191	2.19772e-29								CTD-2576F9,1	-1.27449	9.95799e-24
MAP3K12	-1.03184	1.30151e-12								GAD1	-1.27385	1.50586e-42
HSD11B1L	-1.03009	8.71928e-05								CTD-2132N18,2	-1.27358	0.000463778
PFKFB2	-1.02898	0.00199041								FBXO44	-1.2735	9.27386e-07
HDAC5	-1.02846	6.22298e-100								TMSB4X	-1.27342	0
BCAS4	-1.02618	3.80771e-15								HID1	-1.27282	2.05839e-23
SIGLEC5	-1.02571	0.00174849								CYP2B7P	-1.2722	0.0011081
CARD11	-1.02563	7.20861e-45								RP11-143J12,3	-1.27202	0.00139179
TNFAIP3	-1.02556	1.77207e-10								NECAB2	-1.27197	0.000703534
SMAD9	-1.02541	1.47106e-12								CD46	-1.27194	3.74277e-209
CHRD	-1.02514	0.00116112								P2RX1	-1.27121	2.83084e-70
CKAP4	-1.02475	2.45467e-21								CTD-2006H14,2	-1.2711	0.00053291
TP53INP2	-1.02469	7.80453e-20								SORL1	-1.27079	1.02252e-91
RP1-159A19,4	-1.02416	0.00219897								PYROXD2	-1.27073	9.0114e-08
KCNJ11	-1.0236	3.9088e-12								MYOZ1	-1.26926	0.000728773
BEGAIN	-1.02341	0.000974634								HES7	-1.26917	6.19417e-15
TLE2	-1.02263	0.00230416								LL22NC03-2H8,5	-1.2676	0.000281641
RP11-401P9,4	-1.02182	0.00125553								PLEKHG1	-1.26688	0.0014973
MR1	-1.02131	5.71094e-34								AC005154,7	-1.26625	0.000861045
PAIP2B	-1.02129	6.10522e-06								COL25A1	-1.26392	1.0264e-07
CNFN	-1.02046	0.001232								ENPP3	-1.26346	2.18398e-10
PRRT2	-1.02037	0.00235034								NR3C2	-1.26197	1.57487e-05
MAPKBP1	-1.01881	4.27615e-66								ZNF300	-1.25892	5.59523e-06
NTN1	-1.01626	1.44896e-24								BIN2	-1.25793	6.20886e-80
FADS2	-1.01602	0								ITGA6	-1.2576	2.89539e-87
ATP8B3	-1.01575	1.23745e-18								PCAT6	-1.25564	0.00104055
ELL2	-1.01506	9.95562e-20								RP11-191G24,1	-1.25542	0.00137889
CTC-523E23,11	-1.015	0.00110627								SLC27A5	-1.25481	4.91484e-09
SOCS2-AS1	-1.01481	8.11676e-23								CRHR2	-1.25339	0.000719674
TBX6	-1.01459	0.00252455								LINC01604	-1.25173	2.94141e-11
WDR54	-1.0142	6.92268e-41								AC084219,3	-1.25132	0.00172623
CXCL16	-1.01386	2.98656e-06								DCST2	-1.25112	0.00173592
YPEL5	-1.01306	7.36997e-38								RP11-481C4,2	-1.25052	2.90554e-05
ADGRD1	-1.012	0.000741198								NMNAT3	-1.25027	2.05895e-06
IL17RE	-1.0115	6.95415e-07								PAXIP1-AS1	-1.24992	1.41836e-16
PCDH1	-1.01098	0.00100399								AC012354,6	-1.24959	3.17946e-14
PLB1	-1.00987	6.34906e-05								SEMA4G	-1.24942	1.34311e-17
LINC01021	-1.00866	0.00266589								C10orf11	-1.24863	4.01333e-06
RASGRP4	-1.00826	2.32482e-37								GJB2	-1.24852	8.85223e-09
GRIN3B	-1.00814	1.30499e-07								ANGPTL6	-1.24762	3.94877e-34
HNRNPU-AS1	-1.00714	1.45083e-11								C4orf47	-1.24671	0.00182035
PMEL	-1.00687	0.00272074								MST1	-1.24643	7.14375e-12
AP001347,6	-1.00631	0.000701051								LCA5	-1.24526	1.15449e-07
DMD	-1.00584	9.22407e-55								IL15RA	-1.24507	2.43692e-54
PPM1J	-1.00547	2.96435e-05								TRIM54	-1.24472	9.43086e-05
HIST1H1C	-1.00363	1.8121e-09								RP11-38J22,3	-1.24419	0.000742529
TMC3-AS1	-1.00353	0.000573206								UACA	-1.24396	1.86572e-15
BRAFP1	-1.00321	0.000812689								ECHDC3	-1.24391	1.86839e-19
SSH3	-1.00223	1.0674e-55								LDLRAD4	-1.24339	1.87667e-11
RP11-54O7,3	-1.00138	1.75496e-06								RN7SKP173	-1.24338	0.00172475
HIF1A-AS2	-1.00073	0.000824409								IL4I1	-1.24264	0.00116392
CTC-490E21,11	-0.999513	0.00284596								COL6A2	-1.24085	2.17839e-148
TBC1D2	-0.999075	2.48219e-08								UTRN	-1.2407	6.55657e-98
RP11-432J24,3	-0.998738	0.00290751								EPB41L4B	-1.2398	0.000451707
KCNN1	-0.99862	0.00147661								DHX58	-1.23941	7.82284e-10
MAML3	-0.998404	3.29534e-35								TIGD7	-1.23932	0.000143578
BCL6B	-0.997661	8.9498e-05								NR5A1	-1.23833	0.00165304
BTBD11	-0.995433	0.00153716								TRANK1	-1.23761	4.92794e-81
										RP11-7F17,8	-1.2363	0.000213354
										ZNF157	-1.23593	0.000857809
										RP5-1074L1,4	-1.23574	4.77601e-11
										AC010980,2	-1.23505	0.00014724
										AVPR1B	-1.23473	1.47059e-28
										RP5-984P4,6	-1.23369	1.48069e-56
										SDHAF4	-1.23367	9.1097e-15
										MEGF6	-1.23354	1.22245e-70
										CFAP45	-1.23303	0.000333517
										TBX2-AS1	-1.23277	8.03513e-12
										CH25H	-1.23261	1.49069e-05
										RP11-285F7,2	-1.23228	0.000781398
										IGBP1	-1.23179	3.22844e-169
										RP11-486G15,2	-1.23147	7.51071e-08
										TBCE	-1.2304	0.00161806
										BCAM	-1.23037	5.87899e-74
										KREMEN1	-1.22923	9.55348e-22
										GSAP	-1.2288	1.64482e-26
										EFHC2	-1.22832	1.72884e-10
										MTRNR2L12	-1.22782	2.51115e-10
										ACSF2	-1.22732	6.46232e-37
										EEF1A2	-1.22671	5.26888e-85
										C16orf96	-1.2265	0.00218057
										EIF4E3	-1.22581	1.10151e-05
										TCTN2	-1.22388	1.56873e-14
										CTB-55O6,8	-1.22381	4.15754e-10
										GOLGA8B	-1.22338	1.13462e-56
										AHSA2	-1.2221	1.03448e-88
										PDIA5	-1.22167	1.47659e-70
										CFAP69	-1.2215	0.000818781
										SPEF2	-1.22127	4.69233e-09
										TFPI	-1.22029	1.25205e-32
										ASH1L-AS1	-1.21953	2.83809e-05
										ANKRD20A11P	-1.21914	0.00208031
										SELM	-1.21904	2.56454e-06
										C1QL4	-1.21779	1.1069e-18
										RP11-1C8,4	-1.2173	8.05684e-05
										MOXD1	-1.21661	0.00239582
										ZNF471	-1.21609	2.14338e-05
										BMF	-1.2159	7.69822e-49
										RP1-159A19,4	-1.21573	0.00177394
										WNT8B	-1.21562	0.00216461
										MGMT	-1.21479	1.69218e-26
										RP11-87H9,4	-1.21449	0.000119541
										AC074286,1	-1.21427	0.000559883
										TRDN	-1.21404	0.000377318
										ZSCAN30	-1.21399	8.64683e-36
										ATP6AP1L	-1.21392	9.26895e-06
										KIF17	-1.21315	0.00233276
										CTC-425O23,2	-1.21293	0.000747962
										RP11-563J2,3	-1.20941	0.00188627
										LHPP	-1.20804	2.58606e-06
										NICN1	-1.20787	8.5122e-51
										RUSC1-AS1	-1.20786	5.66418e-12
										NRBP2	-1.20662	7.32528e-88
										PRSS12	-1.20609	9.2407e-27
										ACHE	-1.20585	9.08116e-11
										RP13-20L14,10	-1.20565	0.00251573
										RP11-284F21,7	-1.20563	0.00181296
										MRC2	-1.20445	4.0317e-136
										GYPC	-1.2044	7.65069e-71
										FLT4	-1.20353	3.68837e-07
										EGFL7	-1.20331	1.11741e-73
										RP11-203M5,7	-1.20315	1.80995e-05
										OVOL1	-1.20221	9.68973e-06
										JUN	-1.20213	6.8379e-82
										HBQ1	-1.20105	3.83672e-23
										CRELD1	-1.20083	7.72462e-22
										KIAA1109	-1.20026	1.20336e-68
										HIST2H2BE	-1.20022	9.03234e-06
										CASC15	-1.19952	0.000542912
										AGRN	-1.1995	1.88213e-97
										SLC4A10	-1.19874	0.000638044
										TRAPPC6A	-1.1979	1.47477e-39
										KL	-1.19731	0.00192512
										CTC-490E21,10	-1.19638	0.00162732
										RP11-70L8,4	-1.19629	0.000258171
										BBC3	-1.19627	8.48002e-29
										ZNF285	-1.195	0.00283656
										MS4A4E	-1.19411	0.00220146
										HHLA2	-1.19352	0.00176408
										ERBB3	-1.193	0.00011138
										TNS1	-1.19268	2.01358e-22
										RP11-108L7,15	-1.19184	7.50748e-13
										LY75	-1.19055	1.08721e-06
										CPEB2	-1.19042	1.23245e-07
										NTNG2	-1.19011	1.94e-07
										SHC2	-1.18925	6.89475e-28
										RHOXF1-AS1	-1.18807	0.00208721
										AP001469,9	-1.18712	5.20511e-06
										CTC-523E23,11	-1.18514	3.43994e-05
										HIST3H2A	-1.1849	8.96744e-09
										WNT11	-1.18484	5.26963e-09
										ANG	-1.1825	0.00291348
										BEGAIN	-1.18178	4.59098e-06
										LINC01163	-1.18114	0.00297015
										PCSK4	-1.18047	2.05743e-05
										AIM1L	-1.17999	0.000327252
										AC012358,4	-1.17963	0.00104915
										OPTN	-1.17962	1.37398e-56
										AZIN2	-1.17937	2.58951e-06
										KRT8	-1.1785	1.72052e-34
										SCIN	-1.17825	0.0031258
										RPL23AP49	-1.17776	0.00209941
										RP11-497H17,1	-1.17683	0.00206567
										MIR210HG	-1.17667	0.0027646
										SHROOM2	-1.17542	7.14189e-05
										ZFP36	-1.1751	8.81156e-27
										ZNF277	-1.17509	1.30131e-40
										HSD17B13	-1.17489	0.00295358
										NHLRC4	-1.17457	0.000438278
										FAM150B	-1.17291	1.07327e-09
										IGLON5	-1.17243	0.00125241
										RAP1GAP	-1.17234	1.12276e-11
										CACNA1C-AS2	-1.1721	0.000698623
										SLC9B1	-1.172	0.000828102
										MMP14	-1.17197	2.68988e-09
										DPYD	-1.17133	1.43423e-42
										RP11-686O6,2	-1.17117	0.00305978
										RP11-358L22,3	-1.16855	0.001916
										BEND3P3	-1.16788	0.00317795
										PNPLA3	-1.16704	0.000194698
										GIMAP4	-1.16657	0.000149552
										RP11-755J8,1	-1.16594	0.00333432
										RP11-230F18,5	-1.16574	0.000265031
										RP11-22C11,2	-1.16409	0.00384524
										SYNM	-1.16392	0.00333383
										RP11-299J3,8	-1.1635	0.00271146
										UBR5-AS1	-1.16323	5.57944e-24
										ANGPTL4	-1.16286	0.00118758
										ART5	-1.16261	0.00371115
										NOSTRIN	-1.16222	0.000278268
										FRMPD3	-1.16219	0.00371062
										RP11-804H8,6	-1.15993	0.00381051
										JAM2	-1.15991	0.000200137
										LETMD1	-1.15784	8.16028e-105
										KPNA5	-1.15772	3.3475e-31
										PCMTD1	-1.15696	5.63306e-57
										RP11-465B22,3	-1.15563	2.49489e-06
										FBLIM1	-1.15516	4.93251e-23
										CTD-2132N18,4	-1.15428	0.00419889
										AC009970,1	-1.1541	0.00256866
										PRR36	-1.15356	2.8714e-11
										WDR27	-1.1531	1.36751e-56
										C1orf132	-1.153	3.35627e-05
										DENND2A	-1.1527	0.0032816
										MXRA8	-1.15245	6.21014e-07
										LGALS1	-1.15237	1.20245e-112
										DDB2	-1.15224	2.20341e-43
										SCARF2	-1.15185	0.000292757
										KLF12	-1.15175	6.34503e-23
										LAMA3	-1.15167	1.04328e-16
										HIST1H2BJ	-1.15026	0.00377082
										RP11-887P2,5	-1.14874	5.42239e-05
										FBXL16	-1.14853	6.01243e-11
										MAML2	-1.1485	1.12391e-16
										AC004076,5	-1.14759	0.00273258
										THBS2	-1.14758	1.05637e-06
										SNHG8	-1.14734	2.86549e-94
										RP11-25K19,1	-1.14705	3.87279e-12
										C2orf82	-1.14537	1.76738e-07
										MIR186	-1.14529	0.00450175
										RP11-21L23,2	-1.14521	0.000761202
										PLEKHN1	-1.1452	0.00431945
										DNAJC4	-1.1451	2.20147e-37
										GNG7	-1.14463	6.31094e-39
										CSGALNACT1	-1.14418	0.00142621
										SPRED3	-1.14386	3.06231e-05
										MEGF10	-1.14318	0.000182493
										RP4-563E14,1	-1.14261	0.00402171
										ZMIZ1-AS1	-1.14243	0.00413597
										RP13-977J11,2	-1.14238	1.96495e-06
										MT-RNR2	-1.14174	0
										CDK18	-1.14151	0.00436202
										RP11-946P6,4	-1.1415	0.00426626
										SHROOM4	-1.14085	0.00227452
										RUNDC3A-AS1	-1.1404	0.00455761
										CTC-378H22,2	-1.13976	0.0033859
										ANKRD20A5P	-1.13972	9.64605e-05
										ABHD1	-1.13969	0.00220146
										FBXO48	-1.13868	3.42662e-12
										RHCE	-1.13841	0.00414661
										MFGE8	-1.13834	2.01261e-84
										RILPL1	-1.13688	8.32987e-05
										CD36	-1.13549	1.13406e-13
										RP11-253E3,1	-1.1351	0.000983167
										COL24A1	-1.13477	3.02306e-41
										CALCOCO1	-1.13468	1.50521e-59
										FLT3	-1.13405	2.08547e-12
										STAP1	-1.13371	5.84472e-07
										RP11-11N9,4	-1.1332	3.81598e-27
										GAA	-1.13316	2.78248e-58
										CATSPER2P1	-1.13165	0.00480156
										RP11-876N24,4	-1.13091	1.82363e-13
										LGI3	-1.1307	0.00492417
										CTB-89H12,4	-1.1307	4.16992e-16
										RP11-452L6,5	-1.13068	0.000718275
										TMPRSS4	-1.12871	0.00524633
										VWA5A	-1.1276	0.000884427
										MRPS31P5	-1.12747	0.000602789
										RP11-352M15,2	-1.12722	3.31777e-25
										PCSK6	-1.12686	4.65107e-45
										RP11-520H14,7	-1.12649	0.00312167
										HSH2D	-1.12315	8.26279e-24
										CFAP58	-1.12266	0.00442898
										FIG4	-1.12234	2.7564e-19
										RP11-473M20,16	-1.12222	0.0055451
										RPL41P5	-1.12152	1.37678e-05
										LOXL1	-1.12109	1.0719e-18
										RP11-609N14,4	-1.12062	0.0048628
										FBLN1	-1.11973	1.82369e-22
										CDH3	-1.11952	0.00494886
										SEC31B	-1.11917	5.35411e-81
										ZNF391	-1.11874	1.23475e-15
										SUMO2P19	-1.11864	0.00442282
										NRIP2	-1.1179	7.33208e-06
										RP11-140K17,3	-1.11783	0.00288611
										BEX5	-1.11744	4.83557e-19
										LEPR	-1.11723	3.46369e-21
										PLEKHH1	-1.11674	1.1585e-18
										STAT4	-1.1159	3.65169e-38
										HIST1H1C	-1.11588	6.17062e-08
										TDRD9	-1.11469	2.771e-110
										CD37	-1.11197	7.47041e-67
										ITGB2-AS1	-1.11146	0.00566156
										OTUD1	-1.11135	2.97683e-15
										ANKRD36	-1.1105	8.41747e-09
										ALS2CL	-1.11016	1.11395e-33
										LINC01560	-1.11005	3.51076e-05
										GPR155	-1.10987	1.84018e-27
										SMAD3	-1.1098	1.80266e-47
										RP11-118K6,3	-1.10965	0.00478311
										RP11-1055B8,4	-1.10763	1.70321e-07
										AHNAK2	-1.10738	0.00372444
										RP4-728D4,2	-1.1069	4.91195e-13
										CTD-3035K23,3	-1.10689	0.00257383
										RPL23AP42	-1.10642	0.000563863
										SBF2	-1.1061	1.02215e-40
										CYP2F2P	-1.10567	0.00570652
										SWT1	-1.10498	1.65047e-07
										RPL12	-1.10468	0
										CTD-2006C1,2	-1.10451	5.31097e-17
										TRPC1	-1.10401	5.78775e-19
										ACSM1	-1.10338	0.00501389
										PCDH1	-1.10335	0.000581928
										AL589743,1	-1.10279	1.41401e-07
										ANKRD24	-1.10248	0.00636296
										XKR5	-1.10196	0.00658299
										KLF10	-1.09984	1.9102e-51
										SULT2B1	-1.09909	0.00421005
										MALAT1	-1.09907	6.64763e-21
										AC116366,6	-1.09885	0.00116199
										ENPP2	-1.09782	0.00541573
										PRKAR2A-AS1	-1.09753	0.00328045
										CPXM1	-1.09687	6.57153e-64
										DNHD1	-1.09654	7.09071e-20
										MPP7	-1.09654	0.00254624
										AC104667,3	-1.09647	0.00400463
										SMIM14	-1.09633	1.09904e-06
										NEK3	-1.09625	9.25658e-26
										APOL3	-1.09614	4.02731e-23
										MR1	-1.09512	1.4728e-24
										CTD-2325M2,1	-1.09446	0.00605649
										BCAS4	-1.09435	2.34915e-19
										LINC01088	-1.09397	6.3329e-08
										ESR1	-1.09292	0.00023383
										CD70	-1.09269	2.56764e-20
										BCHE	-1.0921	7.41134e-23
										KLK1	-1.09208	8.3899e-07
										RP11-1114A5,4	-1.09188	0.00141686
										HIF1A-AS2	-1.09183	0.00309809
										SPICE1	-1.09127	1.16474e-29
										CCR7	-1.09083	8.6604e-11
										SLC6A8	-1.0907	9.93046e-120
										NCF1	-1.09048	0.0070245
										ANKRD36C	-1.09033	1.15395e-09
										RPL37P2	-1.08951	3.3285e-07
										CACNA1I	-1.08947	0.00705205
										RP11-268J15,5	-1.08935	0.000146035
										RPL15P2	-1.08917	5.44744e-13
										KIAA1462	-1.08863	1.96031e-19
										RUFY4	-1.08841	0.00320196
										IRAK1BP1	-1.08781	8.05495e-08
										FEZ1	-1.087	4.27408e-06
										RP11-111M22,4	-1.08689	0.00433696
										DEXI	-1.08596	0.00433696
										ERBB2	-1.08564	0.0005599
										PURG	-1.08528	1.62236e-08
										TMEM200B	-1.08494	0.00669035
										MGAT3	-1.08444	1.88362e-06
										EIF3E	-1.08399	0
										RP13-726E6,2	-1.08327	0.00572019
										AL133243,2	-1.08312	0.00639795
										TLE2	-1.08293	2.50364e-08
										ASGR1	-1.08145	1.03639e-05
										MVP	-1.08127	5.14256e-10
										CTC-510F12,4	-1.08118	0.00762338
										GPC5	-1.08071	5.70811e-06
										CGREF1	-1.08051	1.91494e-43
										C1QTNF3	-1.08041	0.000197958
										RP11-266L9,3	-1.08019	0.00588285
										RP11-111M22,2	-1.08003	8.20869e-09
										LINC00854	-1.07995	0.00042667
										FAT2	-1.07974	0.00341526
										RP4-761J14,10	-1.07773	0.00778323
										RP11-452N17,1	-1.07753	1.42618e-94
										DNAJC22	-1.07654	0.00813508
										EIF3J-AS1	-1.07642	4.13081e-16
										ZNF354A	-1.07596	1.01427e-05
										GGT7	-1.07586	1.46661e-11
										HIVEP2	-1.07574	4.6886e-23
										AC078883,3	-1.0757	0.00192731
										CTC-484M2,1	-1.07559	0.0073605
										JPH3	-1.07533	0.00269631
										ABTB1	-1.07517	5.49936e-20
										PIK3CD-AS2	-1.0741	8.45725e-07
										RASGRP3	-1.07388	5.92536e-06
										RP4-555D20,4	-1.07359	0.00383579
										OAS2	-1.07298	0.00661395
										LL0XNC01-221F2,2	-1.07239	0.00364691
										SPRY1	-1.07175	1.84966e-07
										FBXL5	-1.07168	2.79113e-62
										ADAMTS10	-1.07148	1.69586e-12
										CES3	-1.07146	1.81768e-14
										BARX1-AS1	-1.07118	7.84089e-13
										NPTX2	-1.07108	0.00100146
										TMEM27	-1.07095	0.00828827
										ICAM5	-1.07055	1.02316e-72
										TMC7	-1.07029	8.76307e-09
										KIF21B	-1.06994	1.16789e-67
										CORO6	-1.06917	8.4212e-31
										CD300A	-1.06915	1.39977e-27
										ZNF449	-1.06909	7.71288e-24
										FBXL2	-1.06845	9.81594e-07
										SYTL1	-1.06791	3.44881e-46
										RP11-463O12,5	-1.0676	0.000275919
										WDR54	-1.06677	3.02972e-42
										LTBP1	-1.06665	7.94652e-11
										KLF7	-1.0665	9.67585e-14
										SUGCT	-1.06618	0.00680522
										ESRP1	-1.06611	2.13831e-38
										SKIL	-1.06511	2.45382e-08
										RAG1	-1.06407	0.00488525
										SLC41A3	-1.06393	3.38258e-34
										EFHD1	-1.06374	1.48063e-17
										DUSP1	-1.06374	1.13523e-17
										C16orf86	-1.0621	6.22863e-10
										SAMD13	-1.06176	0.000188247
										CITF22-92A6,2	-1.0617	0.00602771
										C9orf9	-1.06153	2.37337e-05
										CREBRF	-1.06101	7.46688e-11
										ACSS1	-1.05971	1.48756e-110
										PABPC4L	-1.05934	3.46888e-13
										EPB41L1	-1.05933	3.25825e-19
										ELL2	-1.05887	2.16592e-15
										TPT1-AS1	-1.0585	1.36679e-11
										RP11-435F13,2	-1.05821	1.9764e-07
										GPR12	-1.05715	0.000361919
										DYNC2LI1	-1.05678	2.078e-16
										SATB1-AS1	-1.05676	7.95765e-17
										SGSM1	-1.05518	0.00795148
										RP11-440L14,1	-1.05512	2.30331e-05
										RP11-384L8,1	-1.05437	0.00939126
										RAP2C-AS1	-1.05422	0.000357864
										RP11-429P3,8	-1.05419	0.00975687
										ZFAND1	-1.05204	1.6354e-79
										NT5M	-1.05135	2.72651e-11
										RP11-44F14,6	-1.05011	0.00940854
										FAM162A	-1.05008	6.37039e-86
										TPD52L1	-1.04968	1.26935e-27
										AC125232,1	-1.04931	0.000174094
										RP11-511B23,1	-1.0488	0.00839389
										BTBD8	-1.04841	0.00473629
										RPL9P29	-1.04795	0.0102584
										TRIQK	-1.04735	5.92676e-47
										LINC01126	-1.04726	0.00932779
										PARD6B	-1.04693	0.000489907
										MCPH1-AS1	-1.04662	0.00151578
										ITGB2	-1.0465	5.81911e-106
										IL32	-1.04634	0.00145188
										RIMS3	-1.04603	6.54855e-29
										ADAT2	-1.04595	1.84142e-29
										ANKRD10-IT1	-1.04528	0.000363921
										FAAH2	-1.04514	0.0050606
										HLX	-1.0445	5.29648e-24
										ITGA11	-1.04403	0.00045927
										ZNF717	-1.04352	6.71263e-12
										NPIPA8	-1.04303	0.00996567
										VPS37D	-1.04298	7.09345e-05
										RP11-574K11,32	-1.04259	0.00437121
										GDF7	-1.04232	9.07952e-27
										SMAD9	-1.04069	4.62485e-25
										XIRP1	-1.04056	0.0057162
										TMC3	-1.0403	0.00465484
										ADCY4	-1.04002	0.00123956
										TMEM200A	-1.03951	1.80098e-06
										ELFN1	-1.03897	0.00296645
										RP11-736K20,4	-1.03775	0.00462389
										URB1-AS1	-1.03764	3.24638e-06
										C1RL	-1.03682	3.34446e-27
										TNFRSF4	-1.03651	0.00351156
										RP11-258C19,4	-1.03568	0.0106265
										BANK1	-1.03421	1.23462e-16
										RCOR2	-1.03376	6.0679e-06
										ZNF571	-1.03356	7.46948e-07
										GSDMB	-1.03342	1.21199e-11
										RP11-1134I14,8	-1.03335	0.00964831
										PLLP	-1.0331	0.00118157
										LINC00471	-1.033	0.00983227
										RP11-119F19,5	-1.03266	0.00814008
										AP001347,6	-1.03242	0.000545789
										GALNT12	-1.03225	5.51256e-21
										ATP8B1	-1.03213	0.00171748
										SLC16A4	-1.03208	0.00926875
										KCTD19	-1.03057	0.0100563
										PDXDC2P	-1.02996	2.347e-06
										ZC2HC1A	-1.02951	4.56382e-15
										NR5A2	-1.02895	1.32294e-27
										RP11-422P24,11	-1.0287	0.000288584
										LRRC23	-1.02855	1.2493e-05
										TMEM107	-1.02839	4.54802e-15
										MCF2L	-1.02831	1.46318e-20
										SMIM1	-1.02809	0.0117249
										GCA	-1.02806	2.15682e-63
										C1orf145	-1.02784	0.00958537
										ZNF354B	-1.02783	7.71615e-26
										WDR88	-1.02693	0.00478715
										LINC01138	-1.02686	2.86161e-05
										RP11-401P9,4	-1.02621	0.00153941
										MGAT5B	-1.02552	0.000998136
										NMRK1	-1.02534	1.56902e-07
										SLC2A3	-1.02516	1.76383e-93
										CCNG2	-1.02363	1.60182e-31
										CYP2A6	-1.02295	0.0110384
										CITED4	-1.02284	6.5828e-05
										FAM132A	-1.0226	0.0086306
										PPP1R9A	-1.02205	0.0111804
										ZNF638-IT1	-1.021	0.0122482
										HTR2B	-1.02087	0.0114404
										RP11-384M20,1	-1.02051	0.0117653
										SIAE	-1.02023	0.00815375
										TNFRSF13C	-1.01992	3.36938e-07
										SCRN2	-1.01931	4.99451e-28
										GSTO2	-1.01842	0.0105973
										C20orf166-AS1	-1.01825	0.0110015
										RP11-441O15,3	-1.0154	0.000504272
										STAP2	-1.01533	0.00366128
										LINC01359	-1.0151	0.00715286
										RP11-486O12,2	-1.0144	0.00219014
										KIF5A	-1.01347	0.000491054
										LRP5L	-1.01254	1.60565e-09
										CRYGD	-1.01238	0.0049074
										ZNF83	-1.01197	2.33831e-29
										IDNK	-1.01156	0.000656595
										SMTNL1	-1.01141	0.0135558
										AC129492,6	-1.0114	0.000604682
										UNC5A	-1.01135	2.08209e-05
										RP11-383I23,2	-1.01118	0.00743262
										PTGES3L	-1.01112	0.00517327
										VAMP5	-1.01083	0.00266823
										CAPRIN2	-1.00989	2.749e-20
										MTND5P11	-1.00978	2.49822e-06
										DHRS12	-1.00975	3.06804e-06
										ALOX12-AS1	-1.00958	8.64786e-05
										INHBA-AS1	-1.00892	0.0101953
										RWDD2A	-1.00874	4.25249e-13
										CCDC144B	-1.0067	3.93874e-07
										CCND1	-1.00635	0.001794
										ARHGEF17	-1.00616	3.20749e-35
										RAB28P5	-1.00504	0.0119101
										ALS2CR12	-1.00484	0.0122738
										PPP4R1L	-1.00401	0.00206381
										SLC2A5	-1.00274	3.35006e-37
										RPS15AP1	-1.00254	1.08367e-05
										RAB6C-AS1	-1.00244	0.0140991
										PLVAP	-1.00235	6.61007e-15
										SDC3	-1.00233	0.000103015
										NINL	-1.00232	6.17514e-09
										GBP4	-1.00208	1.64505e-30
										RP11-704M14,1	-1.001	0.0146963
										MID1	-1.00096	0.00494939
										SMIM10	-1.00089	5.55095e-15
										CAMK1D	-0.999554	8.6461e-66
										PIWIL4	-0.999399	0.000942679
										RP11-45A17,3	-0.999116	0.0145479
										ABHD14B	-0.998943	1.73557e-86
										RP11-111M22,3	-0.998653	8.57172e-07
										RP11-473M20,9	-0.998594	3.77632e-18
										LINGO2	-0.998587	0.000461409
										WWC3	-0.997774	3.24899e-131
										GK5	-0.997601	8.69633e-30
										CTC-529I10,2	-0.997162	0.0132416
										SEMA3E	-0.997073	0.000633404
										SESN3	-0.996975	9.33184e-07
										ZNF121	-0.996812	1.46288e-39
										ST3GAL1	-0.996247	4.75999e-124
										ZNF345	-0.995987	1.07765e-06
										PFKFB4	-0.995909	3.81345e-13
										RP5-884G6,2	-0.995718	0.0153662
										KREMEN2	-0.995448	1.09607e-11
										RP4-555D20,1	-0.995415	0.000157857
