# Supplementary material for: Mycolactone induces cell death by SETD1B-dependent degradation of glutathione
Source: PLoS Negl Trop Dis. 2020 Oct 2;14(10):e0008709. doi: 10.1371/journal.pntd.0008709 (PMC7556509; doi:10.1371/journal.pntd.0008709)
Supplement: S4 Table — (XLSX) [file pntd.0008709.s004.xlsx]

## Sheet: Table 4. GO analysis
Supplementary Table 4. Gene ontology analysis
downregulated WT
geneSet	description	pValue	FDR	genes of GO term
GO:0043062	extracellular structure organization	2.77767e-12	2.52518e-08	VCAN;COL6A2;SULF2;ITGB2;SPOCK2;FBLN1;GSN;COL1A1;COL6A1;AGRN;LOXL4;ABCA1;ELN;ABCG1;COL7A1;LRP1;ITGA2B;EFEMP2;COL2A1;HSPG2;ITGA6;LAMB2;EMILIN1;OLFML2A;KAZALD1;COL9A2;SPARC;COL9A3;VWF;MPO;ADAMTSL4;JAM2;ICAM3;PECAM1;ITGA7;COL24A1;RGCC;APOC1;ADAMTSL2
GO:0030198	extracellular matrix organization	1.47797e-11	6.71813e-08	VCAN;COL6A2;SULF2;ITGB2;SPOCK2;FBLN1;GSN;COL1A1;COL6A1;AGRN;LOXL4;ELN;COL7A1;LRP1;ITGA2B;EFEMP2;COL2A1;HSPG2;ITGA6;LAMB2;EMILIN1;OLFML2A;KAZALD1;COL9A2;SPARC;COL9A3;VWF;ADAMTSL4;JAM2;ICAM3;PECAM1;ITGA7;COL24A1;RGCC;ADAMTSL2
GO:0006952	defense response	5.09556e-09	1.54413e-05	IFI44L;C1R;LGALS3BP;OAS2;PRF1;TGM2;C1S;OAS1;HDAC9;EPX;IFI6;ITGB2;TNFRSF4;GSN;FOS;TSLP;GGT1;CDH5;SPON2;CSF1;TMSB4X;IL2RA;LRP1;SERPINB9;AXL;APOL1;PROC;P2RX1;APOL3;DHX58;HSPG2;BIRC3;P2RX7;EGR1;APOBEC3G;OPTN;SMPDL3B;LSP1;GBP2;MRC1;IL32;GNG7;TRIM22;CD4;TLR1;KYNU;CD83;SLFN13;RAG1;PIK3R6;TSPAN32;PTGER4;XAF1;CD300A;PTGER1;IGLL1;NCF1;PROS1;MPO;PARP9;LY86;CD6;IL5RA;GBP3;LTF;ICAM3;BCL6;CRHBP;CFH;GBP1;JCHAIN…
GO:0022610	biological adhesion	1.01478e-08	2.30635e-05	LGALS3BP;VCAN;SDK2;TGM2;NFASC;COL6A2;LRRC32;ITGB2;SPOCK2;FBLN1;GSN;COL1A1;MEGF10;COL6A1;CDH5;SPON2;NR4A3;CD72;IGFBP2;CSF1;CNTN2;IL2RA;BCAM;COL7A1;ITGA2B;EFNB3;AXL;ITGA6;LAMB2;THBS2;DCHS1;EMILIN1;RHOB;TMEM8B;BAIAP2L1;EGR3;MFGE8;SMAD7;IL32;CYFIP2;CD4;CD83;RAG1;L1CAM;PIK3R6;TSPAN32;APLP1;CD300A;VWF;COL26A1;ERBB3;EMID1;CD6;JAM2;LTF;ICAM3;PECAM1;FBLIM1;BCL6;EDA;THY1;GBP1;GP9;EMILIN2;ITGA7;FAT4;HES1;RG…
GO:0006955	immune response	1.28795e-08	2.34174e-05	ALDOC;IFI44L;RAB17;C1R;OAS2;PRF1;NFASC;C1S;OAS1;EPX;RGS1;IFI6;ITGB2;MME;TNFRSF4;GSN;FOS;COL1A1;HVCN1;SPON2;NR4A3;ALDH3B1;CSF1;GRN;IL2RA;LRP1;SERPINB9;AXL;APOL1;P2RX1;COL2A1;DHX58;BIRC3;P2RX7;EGR1;CD79B;APOBEC3G;OPTN;IFI44;SMPDL3B;GBP2;SMAD7;MRC1;IL32;CYFIP2;TRIM22;CD4;TLR1;KYNU;CD70;SLC2A3;CD83;RAG1;PIK3R6;SLA2;PTGER4;XAF1;RAB37;CD300A;IGLL1;NCF1;PROS1;MPO;PARP9;LY86;CD6;BTN3A1;IL5RA;LTF;GPI;ICAM…
GO:0007155	cell adhesion	1.81182e-08	2.74521e-05	LGALS3BP;VCAN;SDK2;TGM2;NFASC;COL6A2;LRRC32;ITGB2;SPOCK2;FBLN1;GSN;COL1A1;MEGF10;COL6A1;CDH5;SPON2;NR4A3;CD72;IGFBP2;CSF1;CNTN2;IL2RA;BCAM;COL7A1;ITGA2B;EFNB3;AXL;ITGA6;LAMB2;THBS2;DCHS1;EMILIN1;RHOB;TMEM8B;BAIAP2L1;EGR3;MFGE8;SMAD7;IL32;CYFIP2;CD4;CD83;RAG1;L1CAM;PIK3R6;TSPAN32;APLP1;CD300A;VWF;COL26A1;ERBB3;EMID1;CD6;JAM2;ICAM3;PECAM1;FBLIM1;BCL6;EDA;THY1;GBP1;GP9;EMILIN2;ITGA7;FAT4;HES1;RGCC;S…
GO:0051707	response to other organism	2.77342e-07	0.000319438	IFI44L;OAS2;PRF1;OAS1;EPX;RGS1;IFI6;ADM;FOS;GGT1;SPON2;ABCA1;IL2RA;SERPINB9;GPM6A;AXL;DHX58;BIRC3;P2RX7;CD79B;APOBEC3G;OPTN;IFI44;BAIAP2L1;LOXL1;MRC1;SPARC;TRIM22;CD4;ACTA2;TLR1;SLFN13;TSPAN32;PTGER4;PTGER1;IGLL1;MPO;PARP9;LY86;CD6;GBP3;LTF;GBP1;ZFP36;JCHAIN;IRF9;FER1L6;HDAC5;TNFAIP3;MR1;MAPKBP1
GO:0043207	response to external biotic stimulus	2.96844e-07	0.000319438	IFI44L;OAS2;PRF1;OAS1;EPX;RGS1;IFI6;ADM;FOS;GGT1;SPON2;ABCA1;IL2RA;SERPINB9;GPM6A;AXL;DHX58;BIRC3;P2RX7;CD79B;APOBEC3G;OPTN;IFI44;BAIAP2L1;LOXL1;MRC1;SPARC;TRIM22;CD4;ACTA2;TLR1;SLFN13;TSPAN32;PTGER4;PTGER1;IGLL1;MPO;PARP9;LY86;CD6;GBP3;LTF;GBP1;ZFP36;JCHAIN;IRF9;FER1L6;HDAC5;TNFAIP3;MR1;MAPKBP1
GO:0002252	immune effector process	3.3421e-07	0.000319438	ALDOC;IFI44L;C1R;OAS2;PRF1;NFASC;C1S;OAS1;EPX;IFI6;ITGB2;MME;TNFRSF4;GSN;MZB1;HVCN1;SPON2;NR4A3;ACE;ALDH3B1;GRN;IL2RA;LRP1;SERPINB9;P2RX1;DHX58;BIRC3;P2RX7;APOBEC3G;SMAD7;CYFIP2;TRIM22;SLC2A3;SLFN13;PIK3R6;SLA2;TSPAN32;PTGER4;RAB37;CD300A;IGLL1;PROS1;MPO;PARP9;GBP3;LTF;GPI;PECAM1;BCL6;CFH;GBP1;CDA;METTL7A;IRF9;RGCC;GAA;SIGLEC5;TNFAIP3;CKAP4;YPEL5
GO:0001775	cell activation	3.51378e-07	0.000319438	ALDOC;PRF1;NFASC;HDAC9;LRRC32;EPX;ITGB2;MME;TNFRSF4;GSN;COL1A1;MZB1;TSLP;MEGF10;HVCN1;NR4A3;NDRG1;ALDH3B1;IGFBP2;CSF1;GRN;IL2RA;LRP1;ITGA2B;EFNB3;AXL;P2RX1;P2RX7;EGR1;EMILIN1;CD79B;EGR3;SMAD7;CD4;TLR1;SLC2A3;CD83;RAG1;PIK3R6;SLA2;TSPAN32;PTGER4;RAB37;CD300A;IGLL1;VWF;MPO;CD6;BTN3A1;LTF;GPI;PECAM1;BCL6;THY1;CDA;GP9;METTL7A;HES1;DGKH;RGCC;GAA;HDAC5;SIGLEC5;CARD11;TNFAIP3;CKAP4;YPEL5
upregulated WT
geneSet	description	pValue	FDR	genes of GO term
GO:0006986	response to unfolded protein	1.15783e-10	1.05259e-06	THBS1;TBL2;DNAJA1;HSPE1;SRPRB;STC2;DNAJB1;HSPA6;CTH;HSPA8;HSP90AA1;HSPH1;ASNS;CHAC1
GO:0035966	response to topologically incorrect protein	5.1653e-10	2.34789e-06	THBS1;TBL2;DNAJA1;HSPE1;SRPRB;STC2;DNAJB1;HSPA6;CTH;HSPA8;HSP90AA1;HSPH1;ASNS;CHAC1
GO:0043436	oxoacid metabolic process	1.65616e-09	5.01872e-06	GARS;PCK2;IDUA;ODC1;CHST2;MTHFD2;SLC26A1;GPT2;SLC27A2;SLC2A1;SDSL;ANXA1;MARS;NOS3;SESN2;SULT1E1;PSPH;PHGDH;SLC27A4;SLC7A5;CTH;RDH10;IL1B;WARS;SLC7A11;NQO1;PSAT1;ASNS;CYP1B1;ASS1
GO:0006082	organic acid metabolic process	2.57726e-09	5.85748e-06	GARS;PCK2;IDUA;ODC1;CHST2;MTHFD2;SLC26A1;GPT2;SLC27A2;SLC2A1;SDSL;ANXA1;MARS;NOS3;SESN2;SULT1E1;PSPH;PHGDH;SLC27A4;SLC7A5;CTH;RDH10;IL1B;WARS;SLC7A11;NQO1;PSAT1;ASNS;CYP1B1;ASS1
GO:0006520	cellular amino acid metabolic process	8.69019e-09	1.58005e-05	GARS;ODC1;GPT2;SDSL;MARS;NOS3;PSPH;PHGDH;SLC7A5;CTH;WARS;SLC7A11;NQO1;PSAT1;ASNS;ASS1
GO:0019752	carboxylic acid metabolic process	1.82791e-08	2.76351e-05	GARS;PCK2;IDUA;ODC1;MTHFD2;GPT2;SLC27A2;SLC2A1;SDSL;ANXA1;MARS;NOS3;SESN2;PSPH;PHGDH;SLC27A4;SLC7A5;CTH;RDH10;IL1B;WARS;SLC7A11;NQO1;PSAT1;ASNS;CYP1B1;ASS1
GO:0009408	response to heat	2.12788e-08	2.76351e-05	THBS1;DNAJA4;DNAJA1;DNAJB1;NOS3;HSPA6;CHORDC1;HSPA8;HSP90AA1;HSPH1;HMOX1
GO:0044281	small molecule metabolic process	3.46017e-08	3.93206e-05	ADCY1;GARS;PCK2;EPHX1;IDUA;ZMPSTE24;ODC1;CHST2;MTHFD2;SLC26A1;GPT2;SLC27A2;SLC2A1;SLC52A2;LHB;SDSL;P2RY6;ANXA1;CD320;MARS;NOS3;PMAIP1;SESN2;SULT1E1;PSPH;PHGDH;SLC27A4;PTAFR;SLC7A5;CTH;RDH10;HSPA8;IL1B;WARS;SLC7A11;NQO1;PSAT1;ASNS;CYP1B1;ASS1
GO:0001775	cell activation	1.1142e-07	0.000111108	CD180;CLPTM1;THBS1;FZD9;CLEC4A;ATP6V0A1;SLC27A2;CRLF2;FCGR2A;FTH1;C3AR1;ANXA1;SLAMF1;CD320;GLI2;NOS3;HSPA6;IL18RAP;TNFSF18;PTAFR;C5AR1;BATF3;HSPA8;HSP90AA1;IL1B;CNR2;SLC7A11;HSPH1;S100P;HMOX1;CLIC1
GO:0009628	response to abiotic stimulus	1.22217e-07	0.000111108	ATP6V0A2;CHRNA10;THBS1;TBL2;ZMPSTE24;HRH2;DNAJA4;SLC2A1;DNAJA1;ANXA1;CXCR4;STC2;DNAJB1;NOS3;HSPA6;PMAIP1;PSPH;AQP2;PTAFR;CHORDC1;HSPA8;HSP90AA1;IL1B;SLC7A11;HSPH1;NQO1;ASNS;HMOX1
downregulated SETD1B ko
geneSet	description	pValue	FDR	genes of GO term
GO:0030198	extracellular matrix organization	1.71994e-08	0.000124696	NID2;LRP1;VCAN;EFEMP2;COLQ;FGF2;LOXL2;GAS6;SULF2;COL23A1;HSPG2;ADAMTS14;GSN;ITGA2B;NPNT;COL9A2;SPOCK2;LOXL4;COL6A1;ERO1B;MFAP2;ITGA8;RGCC;COL25A1;ITGA6;COL6A2;AGRN;MMP14;JAM2;LAMA3;CSGALNACT1;COL24A1;FBLN1;SMAD3;ICAM5;ITGB2;ITGA11
GO:0043062	extracellular structure organization	2.7433e-08	0.000124696	NID2;LRP1;VCAN;EFEMP2;COLQ;FGF2;ABCA1;LOXL2;GAS6;SULF2;COL23A1;HSPG2;ADAMTS14;GSN;ITGA2B;NPNT;COL9A2;SPOCK2;LOXL4;COL6A1;ERO1B;MFAP2;ABCA5;ITGA8;RGCC;COL25A1;ITGA6;COL6A2;AGRN;MMP14;JAM2;LAMA3;CSGALNACT1;CD36;COL24A1;FBLN1;SMAD3;ICAM5;ITGB2;ITGA11
GO:0048646	anatomical structure formation involved in morphogenesis	1.89195e-07	0.000573325	SDK2;TGM2;HOPX;OCSTAMP;FGF2;ERVFRD-1;CHRD;LOXL2;PTPRM;CXCL10;WNT2B;FGF9;NOG;ALDH1A2;COL23A1;HSPG2;ADM;INHBA;HDAC9;CCNB1IP1;TNFAIP3;SDK1;LRP2;TNNT1;SAT1;ZP3;SEMA4A;RHOB;RRAS;SPINK2;COL6A1;HOXC11;HDAC5;CSF3R;GDF15;RORA;TMOD1;ERVH48-1;CD109;NFASC;NOX5;IL18;NFATC4;ITGA8;HOXA3;FOXA2;PTPRB;RGCC;MYOZ1;HES7;ITGA6;ANGPTL6;FLT4;EGFL7;JUN;WNT11;ANG;KRT8;MMP14;ANGPTL4;LAMA3;THBS2;MFGE8;CD36;FIG4;LEPR;SMAD3;E…
GO:0072358	cardiovascular system development	1.05207e-06	0.00239109	LRP1;FGF2;LOXL2;PTPRM;CXCL10;FGF9;NOG;ALDH1A2;COL23A1;HSPG2;ADM;EGR1;SPEG;ACTA2;HDAC9;KCNQ1;TNFAIP3;ADAMTS6;LRP2;SLITRK5;SAT1;SEMA4A;RHOB;RRAS;HDAC5;RORA;TNNI3;PCSK5;NOX5;IL18;NFATC4;DDIT3;HOXA3;PTPRB;RGCC;ANGPTL6;FLT4;EGFL7;JUN;WNT11;ANG;MMP14;ANGPTL4;THBS2;MFGE8;LOXL1;LEPR;ENPP2;ERBB2;LTBP1;ITGB2;LRP5L;SEMA3E
GO:0001568	blood vessel development	2.3559e-06	0.00428349	LRP1;FGF2;LOXL2;PTPRM;CXCL10;FGF9;NOG;ALDH1A2;COL23A1;HSPG2;ADM;EGR1;ACTA2;HDAC9;TNFAIP3;ADAMTS6;LRP2;SAT1;SEMA4A;RHOB;RRAS;HDAC5;RORA;TNNI3;PCSK5;NOX5;IL18;NFATC4;DDIT3;HOXA3;PTPRB;RGCC;ANGPTL6;FLT4;EGFL7;JUN;WNT11;ANG;MMP14;ANGPTL4;THBS2;MFGE8;LOXL1;LEPR;ENPP2;ERBB2;LTBP1;ITGB2;LRP5L;SEMA3E
GO:0006911	phagocytosis, engulfment	3.74187e-06	0.00566955	ABCA1;GSN;RHOBTB1;BIN2;MEGF10;MFGE8;CD36;STAP1;CD300A;ITGB2
GO:0023057	negative regulation of signaling	5.17801e-06	0.00672476	RGS1;LRP1;IRS1;CHRD;GIPR;FGF9;GAS6;NOG;SULF2;CAV2;PIK3IP1;ADM;EGR1;RASAL1;INHBA;PADI2;TIMP3;WFIKKN2;TNFAIP3;LRP2;MARVELD3;PEAR1;GSTM2;MCC;PRDM16;NOTUM;RNF152;KCNJ11;MTRNR2L8;PDE2A;GDF15;RORA;GBP1;PHLDA3;CD109;MEIS3;NFATC4;DDIT3;PTGIR;TMSB4X;NECAB2;CD46;SORL1;MYOZ1;ITGA6;LDLRAD4;DHX58;IGBP1;KREMEN1;C1QL4;TRDN;ACHE;FLT4;EGFL7;ERBB3;WNT11;OPTN;MMP14;HIST1H2BJ;FLT3;STAP1;FBLN1;SMAD3;ESR1;BCHE;ERBB2;T…
GO:0001944	vasculature development	7.59103e-06	0.00715716	LRP1;FGF2;LOXL2;PTPRM;CXCL10;FGF9;NOG;ALDH1A2;COL23A1;HSPG2;ADM;EGR1;ACTA2;HDAC9;TNFAIP3;ADAMTS6;LRP2;SAT1;SEMA4A;RHOB;RRAS;HDAC5;RORA;TNNI3;PCSK5;NOX5;IL18;NFATC4;DDIT3;HOXA3;PTPRB;RGCC;ANGPTL6;FLT4;EGFL7;JUN;WNT11;ANG;MMP14;ANGPTL4;THBS2;MFGE8;LOXL1;LEPR;ENPP2;ERBB2;LTBP1;ITGB2;LRP5L;SEMA3E
GO:0010648	negative regulation of cell communication	8.38126e-06	0.00715716	RGS1;LRP1;IRS1;CHRD;GIPR;FGF9;GAS6;NOG;SULF2;CAV2;PIK3IP1;ADM;EGR1;RASAL1;INHBA;PADI2;TIMP3;WFIKKN2;TNFAIP3;LRP2;MARVELD3;PEAR1;GSTM2;MCC;PRDM16;NOTUM;RNF152;KCNJ11;MTRNR2L8;PDE2A;GDF15;RORA;GBP1;PHLDA3;CD109;MEIS3;NFATC4;DDIT3;PTGIR;TMSB4X;NECAB2;CD46;SORL1;MYOZ1;ITGA6;LDLRAD4;DHX58;IGBP1;KREMEN1;C1QL4;TRDN;ACHE;FLT4;EGFL7;ERBB3;WNT11;OPTN;MMP14;HIST1H2BJ;FLT3;STAP1;FBLN1;SMAD3;ESR1;BCHE;ERBB2;T…
GO:0009968	negative regulation of signal transduction	8.5743e-06	0.00715716	RGS1;LRP1;IRS1;CHRD;GIPR;FGF9;GAS6;NOG;SULF2;CAV2;PIK3IP1;ADM;EGR1;RASAL1;PADI2;TIMP3;WFIKKN2;TNFAIP3;LRP2;MARVELD3;PEAR1;GSTM2;MCC;PRDM16;NOTUM;RNF152;MTRNR2L8;PDE2A;GDF15;RORA;GBP1;PHLDA3;CD109;MEIS3;NFATC4;DDIT3;PTGIR;TMSB4X;NECAB2;CD46;SORL1;MYOZ1;ITGA6;LDLRAD4;DHX58;IGBP1;KREMEN1;C1QL4;TRDN;FLT4;EGFL7;ERBB3;WNT11;OPTN;MMP14;HIST1H2BJ;FLT3;STAP1;FBLN1;SMAD3;ESR1;ERBB2;TLE2;C1QTNF3;SPRY1;CD300…
upregulated SETD1B ko
geneSet	description	pValue	FDR	genes of GO term
GO:0001775	cell activation	2.16815e-12	1.97107e-08	HSP90AB1;GLIPR1;MNDA;CLEC4A;CD244;PRDX1;SPTA1;RHOH;PSMD3;CLEC12A;SELPLG;CEBPA;PSMD11;SLAMF6;AMPD3;PTX3;RNASE3;LPCAT1;SELL;GCLM;CLEC5A;FUT7;S100P;TNFSF13;PSMC2;ATAD3B;FZD9;CLPTM1;GNG2;ARSB;THBD;TREX1;S100A11;PSMD2;CCND3;ADRA2A;RNASE2;BATF;CYBB;MMP9;PSMC3;SLAMF1;NOS3;CCR2;SLC7A11;PSMD1;TCN1;TFRC;ANXA1;GAPT;HSPA8;HSP90AA1;HSPA6;MPO;CNR2;GPR84;TREML2;C3AR1;DGKG;CD2;MCEMP1;HSPH1;IL18RAP;HMOX1;IL1B
GO:0002274	myeloid leukocyte activation	9.77673e-12	4.44401e-08	HSP90AB1;GLIPR1;MNDA;RHOH;PSMD3;CLEC12A;CEBPA;PSMD11;AMPD3;PTX3;RNASE3;LPCAT1;SELL;CLEC5A;S100P;PSMC2;ATAD3B;ARSB;TREX1;S100A11;PSMD2;RNASE2;BATF;CYBB;MMP9;PSMC3;SLAMF1;CCR2;PSMD1;TCN1;HSPA8;HSP90AA1;HSPA6;MPO;CNR2;GPR84;C3AR1;CD2;MCEMP1;IL18RAP;HMOX1
GO:0045321	leukocyte activation	3.34288e-11	9.18866e-08	HSP90AB1;GLIPR1;MNDA;CLEC4A;CD244;PRDX1;SPTA1;RHOH;PSMD3;CLEC12A;SELPLG;CEBPA;PSMD11;SLAMF6;AMPD3;PTX3;RNASE3;LPCAT1;SELL;CLEC5A;FUT7;S100P;TNFSF13;PSMC2;ATAD3B;FZD9;CLPTM1;ARSB;TREX1;S100A11;PSMD2;CCND3;RNASE2;BATF;CYBB;MMP9;PSMC3;SLAMF1;CCR2;PSMD1;TCN1;TFRC;ANXA1;GAPT;HSPA8;HSP90AA1;HSPA6;MPO;CNR2;GPR84;TREML2;C3AR1;CD2;MCEMP1;HSPH1;IL18RAP;HMOX1;IL1B
GO:0002366	leukocyte activation involved in immune response	4.21716e-11	9.18866e-08	HSP90AB1;GLIPR1;MNDA;CD244;PSMD3;CLEC12A;PSMD11;SLAMF6;AMPD3;PTX3;RNASE3;LPCAT1;SELL;CLEC5A;S100P;TNFSF13;PSMC2;ATAD3B;ARSB;TREX1;S100A11;PSMD2;RNASE2;BATF;CYBB;MMP9;PSMC3;SLAMF1;CCR2;PSMD1;TCN1;TFRC;ANXA1;GAPT;HSPA8;HSP90AA1;HSPA6;MPO;GPR84;C3AR1;MCEMP1;HMOX1
GO:0002263	cell activation involved in immune response	5.05371e-11	9.18866e-08	HSP90AB1;GLIPR1;MNDA;CD244;PSMD3;CLEC12A;PSMD11;SLAMF6;AMPD3;PTX3;RNASE3;LPCAT1;SELL;CLEC5A;S100P;TNFSF13;PSMC2;ATAD3B;ARSB;TREX1;S100A11;PSMD2;RNASE2;BATF;CYBB;MMP9;PSMC3;SLAMF1;CCR2;PSMD1;TCN1;TFRC;ANXA1;GAPT;HSPA8;HSP90AA1;HSPA6;MPO;GPR84;C3AR1;MCEMP1;HMOX1
GO:0046903	secretion	3.0741e-10	3.73871e-07	SCFD2;HSP90AB1;GLIPR1;PPID;CHRNA5;MNDA;APLN;CD244;ATP13A2;NAPA;NME1;PSMD3;CLEC12A;PSMD11;SLC6A9;RABEPK;VGF;AMPD3;PTX3;RNASE3;LPCAT1;SELL;SLC29A1;SLC1A5;CLEC5A;DHX9;SLC22A4;SYP;CDK5;S100P;SYN1;SLC1A3;CCR1;PSMC2;ATAD3B;WNK4;ARSB;S100A11;PSMD2;KMO;ADRA2A;RNASE2;SLC2A1;EGF;CYBB;IL1RN;MMP9;PSMC3;CCR2;AVPR2;OSM;PSMD1;GPR68;TCN1;ANXA1;HSPA8;F13A1;HSP90AA1;HYAL3;HSPA6;MPO;GPR84;C3AR1;CD2;MCEMP1;HMOX1;IL1…
GO:0002275	myeloid cell activation involved in immune response	3.26588e-10	3.73871e-07	HSP90AB1;GLIPR1;MNDA;PSMD3;CLEC12A;PSMD11;AMPD3;PTX3;RNASE3;LPCAT1;SELL;CLEC5A;S100P;PSMC2;ATAD3B;ARSB;TREX1;S100A11;PSMD2;RNASE2;CYBB;MMP9;PSMC3;SLAMF1;CCR2;PSMD1;TCN1;HSPA8;HSP90AA1;HSPA6;MPO;GPR84;C3AR1;MCEMP1;HMOX1
GO:0006887	exocytosis	3.29003e-10	3.73871e-07	SCFD2;HSP90AB1;GLIPR1;CHRNA5;MNDA;ATP13A2;NAPA;PSMD3;CLEC12A;PSMD11;RABEPK;AMPD3;PTX3;RNASE3;LPCAT1;SELL;CLEC5A;SYP;CDK5;S100P;SYN1;CCR1;PSMC2;ATAD3B;ARSB;S100A11;PSMD2;ADRA2A;RNASE2;EGF;CYBB;MMP9;PSMC3;CCR2;PSMD1;TCN1;ANXA1;HSPA8;F13A1;HSP90AA1;HYAL3;HSPA6;MPO;GPR84;C3AR1;MCEMP1;HMOX1
GO:0036230	granulocyte activation	7.17825e-10	6.60288e-07	HSP90AB1;GLIPR1;MNDA;PSMD3;CLEC12A;PSMD11;AMPD3;PTX3;RNASE3;LPCAT1;SELL;CLEC5A;S100P;PSMC2;ATAD3B;ARSB;S100A11;PSMD2;RNASE2;CYBB;MMP9;PSMC3;CCR2;PSMD1;TCN1;HSPA8;HSP90AA1;HSPA6;MPO;GPR84;C3AR1;MCEMP1;IL18RAP
GO:0002443	leukocyte mediated immunity	7.2631e-10	6.60288e-07	HSP90AB1;GLIPR1;MNDA;PRDX1;PSMD3;CLEC12A;PSMD11;SLAMF6;AMPD3;PTX3;RNASE3;LPCAT1;SELL;CLEC5A;S100P;TNFSF13;PSMC2;ATAD3B;ARSB;TREX1;S100A11;PSMD2;RNASE2;BATF;CYBB;MMP9;PSMC3;CCR2;PSMD1;TCN1;TFRC;GAPT;HSPA8;HSP90AA1;HSPA6;MPO;GPR84;C3AR1;MCEMP1;IL18RAP;HMOX1;IL1B
Gene ontology results are shown generated with the "Webgestalt" tool analysing genes with log fold changes < or > 1 in WT and SETD1B KO cells. pValue , p value of the enrichment of genes, which are part of the specific GO gene set; FDR, false discovery rate of the enriched genes.
