# Supplementary material for: Mycolactone induces cell death by SETD1B-dependent degradation of glutathione
Source: PLoS Negl Trop Dis. 2020 Oct 2;14(10):e0008709. doi: 10.1371/journal.pntd.0008709 (PMC7556509; doi:10.1371/journal.pntd.0008709)
Supplement: S5 Table — (XLSX) [file pntd.0008709.s005.xlsx]

## Sheet: Table 5. GSH cycle transcripts 
Supplementary Table 5. Expression of genes involved in the GSH metabolism
			WT vs WT plus mycolactone		KO vs KO plus mycolactone
gene	gene name		logfc	padj	logfc	padj		diff logfc
GGT1	γ-glutamyltransferase 1		-1.8273	3.16253e-21	-1.6556	8.31654e-15		-0.171697
GSR	glutathione reductase		0.81907	2.63127e-70	0.540434	6.35703e-32		0.278637
GGCT	γ-glutamylcyclotransferase		0.205131	0.00248877	0.255936	0.000102132		-0.0508045
OPLAH	5-oxoprolinase		-0.866075	5.37708e-09	-0.769656	6.70543e-11		-0.0964192
GCLC	glutamate cysteine ligase C		0.214193	5.00328e-05	0.27107	1.97463e-05		-0.0568771
GCLM	glutamate cysteine ligase M		0.980289	1.55751e-56	1.1619	3.90683e-70		-0.181608
GSS	glutathione synthetase		-0.0521046	0.298704	0.0235588	0.754261		-0.0756635
WT, wildtype KBM-7 cells; KO, mutagenized KBM-7 cells where the gene SETD1B is not functional; logfc, log fold change of genes asssessed by comparing reads of mycolactone treated with not treated cells. Padj, adjusted p values obtained form the DeSeq2 transcriptome analysis; diff logfc, differences of the log fold changes of WT/WT plus and KO/KO plus KBM-7 cells.
