# Supplementary material for: Mycolactone induces cell death by SETD1B-dependent degradation of glutathione
Source: PLoS Negl Trop Dis. 2020 Oct 2;14(10):e0008709. doi: 10.1371/journal.pntd.0008709 (PMC7556509; doi:10.1371/journal.pntd.0008709)
Supplement: S6 Table — (XLSX) [file pntd.0008709.s006.xlsx]

## Sheet: Table 6. Primer
Supplementary Table 6. Primer and adapter for NGS analyses of mycolactone selected cells
Selected mycolatone resistant cells
Primer for PCR of NlaIII digested DNA
forward	AATGATACGGCGACCACCG AGATCTGATGGTTCTCTAGCTTGCC
reverse	CAAGCAGAAGACGG CATACGACCCAGGTTAAGATCAAGGTC
Primer for PCR of MseII digested DNA
forward	AATGATACGGCGACCACCGAGATCTGATGGTTCTCTAGCTTGCC
reverse	CAAGCAGAAGACGGCATACGACGTTCTG TGTTGTCTCTGTCTG
Unselected Controls
Primer for Linear PCR (LAM)	GGTCTCCAAATCTCGGTGGAAC
ddC-coupled adaptor	TCGTATGCCGTCTTCTGCTTGACTCAGTAGTTGTGCGATGGATTGATG
Primer for amplification of linear PCR
forward	AATGATACGGCGACCACCGAGATCTGATGGTTCTCTAGCTTGCC
reverse	CAAGCAGAAGACGGCATACGA
MiSeq Sequencing Primer	CTAGCTTGCCAAACCTACAGGTGGGGTCTTTCA
RT-PCR
CLIC1 F	ACACAGCTGGGCTGGACATA
CLIC1 R	AACTTCCTCTGAGAGACACCTTCA
CHAC1 F	GGTGACGCTCCTTGAAGATCAT
CHAC1 R	TCAGTGGTTGGTCAGGAGCAT
Primers are shown used for amplification of DNA in NlaIII and MseII digested DNA in selected mycolactone resistant cells. In addtion, primers used for linear amplification of unselected controls are also given, and primer for the CHAC1 and CLIC1 RT-PCRs.
