# Supplementary material for: Mycolactone induces cell death by SETD1B-dependent degradation of glutathione
Source: PLoS Negl Trop Dis. 2020 Oct 2;14(10):e0008709. doi: 10.1371/journal.pntd.0008709 (PMC7556509; doi:10.1371/journal.pntd.0008709)
Supplement: S7 Table — (XLSX) [file pntd.0008709.s007.xlsx]

## Sheet: Table 7. Crispr Cas oligo
Supplementary Table 7. Primer for CRISPR/Cas KO and sequencing
Top - bottom oligos for cloning into pX458 vector
RELT_top	CACCGAGGGGCCGGCACAGCAGACT
RELT_bottom	AAACAGTCTGCTGTGCCGGCCCCTC
SETD1B_top	CACCGGTGGTCTTTGCCACGGTCCG
SETD1B_bottom	AAACCGGACCGTGGCAAAGACCACC
R3HDM2_top	CACCGCTGTGTCTCCTGACGCAAAC
R3HDM2_bottom	AAACGTTTGCGTCAGGAGACACAGC
Sequencing primer
RELTcrispr_F	GATGAAGCCAAGTCTGCTGTG
RELTcrispr_R	CCCATGCAGCTGAGAAGGT
SETD1Bcrispr_F	TGTCGGTGCCCAAATTCAAG
SETD1Bcrispr_R	CACGTGGATAATGTTGCCCA
R3HDM2crispr_F	CTTGATGCAGGAGTTTGAGGG
R3HDM2crispr_R	AACACTACTCAAGAGACCCTGG
Primers are shown used for cloning into the CRISPR/Cas vector px458 for mutagenesis experiments. Top and bottom Primers were designed with the CRISPR/Cas guides selection server at crispr.mit.edu tool for RELT, SETD1B and R3HDM2. Furthermore PCR primers covering the mutagenesis site of each of the three genes are presented.
